# Supplementary material for: TogoMCP: natural language querying of life-science knowledge graphs via schema-guided LLMs and the Model Context Protocol
Source: Database (Oxford). 2026 Jul 24;2026:baag042. doi: 10.1093/database/baag042 (PMC13397537; doi:10.1093/database/baag042)
Supplement: baag042_Supplemental_Files [file baag042_supplemental_files.zip]

Archive with 18 entries (16 files):
- supplementary_file1.pdf
- supplementary_table_S1.pdf
- supplementary_table_S2.pdf
- TogoMCP_to_Database__2nd_revision_/
- TogoMCP_to_Database__2nd_revision_/diff.tex
- TogoMCP_to_Database__2nd_revision_/doc/
- TogoMCP_to_Database__2nd_revision_/doc/oup-authoring-template-doc.pdf
- TogoMCP_to_Database__2nd_revision_/doc/oup-authoring-template-doc.tex
- TogoMCP_to_Database__2nd_revision_/latexmkrc
- TogoMCP_to_Database__2nd_revision_/main.tex
- TogoMCP_to_Database__2nd_revision_/manifest.txt
- TogoMCP_to_Database__2nd_revision_/mypreprint.cls
- TogoMCP_to_Database__2nd_revision_/oup-authoring-template.cls
- TogoMCP_to_Database__2nd_revision_/readme
- TogoMCP_to_Database__2nd_revision_/supplementary_file1.pdf
- TogoMCP_to_Database__2nd_revision_/supplementary_table_S1.pdf
- TogoMCP_to_Database__2nd_revision_/supplementary_table_S2.pdf
- TogoMCP_to_Database__2nd_revision_/TogoMCPen.eps
