# Supplementary material for: TogoMCP: natural language querying of life-science knowledge graphs via schema-guided LLMs and the Model Context Protocol
Source: Database (Oxford). 2026 Jul 24;2026:baag042. doi: 10.1093/database/baag042 (PMC13397537; doi:10.1093/database/baag042)
Supplement: baag042_Supplemental_Files [file baag042_supplemental_files.zip › TogoMCP_to_Database__2nd_revision_/latexmkrc]

$latex = 'platex';
$bibtex = 'pbibtex';
$dvipdf = 'dvipdfmx %O -o %D %S';
$makeindex = 'mendex %O -o %D %S';
