# Supplementary material for: TogoMCP: natural language querying of life-science knowledge graphs via schema-guided LLMs and the Model Context Protocol
Source: Database (Oxford). 2026 Jul 24;2026:baag042. doi: 10.1093/database/baag042 (PMC13397537; doi:10.1093/database/baag042)
Supplement: baag042_Supplemental_Files [file baag042_supplemental_files.zip › TogoMCP_to_Database__2nd_revision_/main.tex]

%%
%% Copyright 2022 OXFORD UNIVERSITY PRESS
%%
%% This file is part of the 'oup-authoring-template Bundle'.
%% ---------------------------------------------
%%
%% It may be distributed under the conditions of the LaTeX Project Public
%% License, either version 1.2 of this license or (at your option) any
%% later version.  The latest version of this license is in
%%    http://www.latex-project.org/lppl.txt
%% and version 1.2 or later is part of all distributions of LaTeX
%% version 1999/12/01 or later.
%%
%% The list of all files belonging to the 'oup-authoring-template Bundle' is
%% given in the file `manifest.txt'.
%%
%% Template article for OXFORD UNIVERSITY PRESS's document class `oup-authoring-template'
%% with bibliographic references
%%

%%%CONTEMPORARY%%%
\documentclass[unnumsec,webpdf,contemporary,large]{oup-authoring-template}%% This is for the actual submission to the journal.
%\documentclass[unnumsec,webpdf,contemporary,large]{mypreprint}%% Use this for preprint (A.R.K.)

%\documentclass[unnumsec,webpdf,contemporary,large,namedate]{oup-authoring-template}% uncomment this line for author year citations and comment the above
%\documentclass[unnumsec,webpdf,contemporary,medium]{oup-authoring-template}
%\documentclass[unnumsec,webpdf,contemporary,small]{oup-authoring-template}

%%%MODERN%%%
%\documentclass[unnumsec,webpdf,modern,large]{oup-authoring-template}
%\documentclass[unnumsec,webpdf,modern,large,namedate]{oup-authoring-template}% uncomment this line for author year citations and comment the above
%\documentclass[unnumsec,webpdf,modern,medium]{oup-authoring-template}
%\documentclass[unnumsec,webpdf,modern,small]{oup-authoring-template}

%%%TRADITIONAL%%%
%\documentclass[unnumsec,webpdf,traditional,large]{oup-authoring-template}
%\documentclass[unnumsec,webpdf,traditional,large,namedate]{oup-authoring-template}% uncomment this line for author year citations and comment the above
%\documentclass[unnumsec,namedate,webpdf,traditional,medium]{oup-authoring-template}
%\documentclass[namedate,webpdf,traditional,small]{oup-authoring-template}

%\onecolumn % for one column layouts

%\usepackage{showframe}

\graphicspath{{Fig/}}

% line numbers
%\usepackage[mathlines, switch]{lineno}
%\usepackage[right]{lineno}
\usepackage{seqsplit}
\newcommand{\toolname}[1]{{\ttfamily\seqsplit{#1}}}

\theoremstyle{thmstyleone}%
\newtheorem{theorem}{Theorem}%  meant for continuous numbers
%%\newtheorem{theorem}{Theorem}[section]% meant for sectionwise numbers
%% optional argument [theorem] produces theorem numbering sequence instead of independent numbers for Proposition
\newtheorem{proposition}[theorem]{Proposition}%
%%\newtheorem{proposition}{Proposition}% to get separate numbers for theorem and proposition etc.
\theoremstyle{thmstyletwo}%
\newtheorem{example}{Example}%
\newtheorem{remark}{Remark}%
\theoremstyle{thmstylethree}%
\newtheorem{definition}{Definition}

\begin{document}

%%
\journaltitle{Database}
\DOI{DOI HERE}
\copyrightyear{2026}
\pubyear{2026}
\access{Advance Access Publication Date: Day Month Year} 
\appnotes{Paper}

\firstpage{1}

%\subtitle{Subject Section}

\title[TogoMCP]{
%Cross-Database Natural Language Querying of the RDF Portal Knowledge Graph
%A Feasibility Study: Cross-Database Natural Language Querying of Knowledge Graph using LLMs and the Model Context Protocol (MCP)
TogoMCP: Natural Language Querying of Life-Science Knowledge Graphs via Schema-Guided LLMs and the Model Context Protocol
}

\author[1,$\dagger$]{Akira R. Kinjo\ORCID{0000-0002-4006-8208}}
\author[2,$\ast\dagger$]{Yasunori Yamamoto\ORCID{0000-0002-6943-6887}}
\author[3]{Samuel Bustamante-Larriet\ORCID{0009-0005-8631-2682}}
\author[3]{Jose-Emilio Labra-Gayo\ORCID{0000-0001-8907-5348}}
\author[4]{Takatomo Fujisawa\ORCID{0000-0001-8978-3344}}

\authormark{A. R. Kinjo et al.}

\address[1]{\orgname{Anima Machina G.K.}, \orgaddress{\street{Osaka Station Building No. 3, 29th floor, Room 1-1-1, 1-1-3 Umeda, Kita-ku}, \state{Osaka}, \postcode{530-0001}, \country{Japan}}}
\address[2]{\orgdiv{Database Center for Life Science, Joint Support-Center for Data Science Research}, \orgname{Research Organization of Information and Systems}, \orgaddress{\street{10-3 Midori-cho, Tachikawa}, \postcode{190-0014}, \state{Tokyo}, \country{Japan}}}
\address[3]{\orgname{University of Oviedo}, \orgaddress{\state{Asturias}, \country{Spain}}}
\address[4]{\orgdiv{Bioinformation and DDBJ Center, National Institute of Genetics}, \orgname{Research Organization of Information and Systems}, \orgaddress{\street{1111 Yata, Mishima}, \postcode{411-8540}, \state{Shizuoka}, \country{Japan}}}

\corresp[$\ast$]{Corresponding author. \href{email:yy@dbcls.rois.ac.jp}{yy@dbcls.rois.ac.jp} (Y.Y.)}
\corresp[$\dagger$]{These authors contributed equally to this work.}

\received{Date}{0}{Year}
\revised{Date}{0}{Year}
\accepted{Date}{0}{Year}

%\editor{Associate Editor: Name}

%\abstract{
%\textbf{Motivation:} .\\
%\textbf{Results:} .\\
%\textbf{Availability:} .\\
%\textbf{Contact:} \href{name@email.com}{name@email.com}\\

\abstract{%
Querying the RDF Portal knowledge graph maintained by DBCLS---which
aggregates approximately 60 life-science databases---requires proficiency in
both SPARQL and database-specific RDF schemas, placing this resource
beyond the reach of most researchers. Large Language Models (LLMs) can, in principle, translate natural-language questions into executable SPARQL, but without schema-level context, they frequently fabricate non-existent
predicates or fail to resolve entity names to database-specific
identifiers.
%
We present TogoMCP, a system that recasts the LLM as a protocol-driven
inference engine orchestrating specialized tools via the Model Context
Protocol (MCP). Two mechanisms are essential to its design: (i)~the MIE
(Metadata-Interoperability-Exchange) file, a concise YAML document that
dynamically supplies the LLM with each target database's structural and
semantic context at query time; and (ii)~a two-stage workflow separating
entity resolution via external REST APIs from schema-guided SPARQL
generation.
%
On a benchmark of 50 biologically grounded questions spanning five types
and 23 databases, TogoMCP achieved a large improvement over an unaided
baseline (Cohen's $d = 1.82$, Wilcoxon $p < 0.001$), with win rates
exceeding 80\% for question types with precise, verifiable answers. An ablation study shows that all component configurations
deliver significant improvements, with MIE schema files providing the largest marginal contribution on mean per-question score ($\Delta = +0.50$ relative to a no-MIE condition, two-sided Wilcoxon $p = 0.067$; 90\% bootstrap CI $[+0.04,\;+0.94]$ excludes zero); a one-line instruction to load the relevant MIE file recovers the same mean improvement as a full procedural protocol, while the protocol additionally reduces downside risk (loss rate 1.6\% vs.\ 4.8\%, Fisher $p = 0.036$). These results suggest a general design principle: concise,
dynamically delivered schema context is more valuable than complex
orchestration logic for mean-score performance, while procedural guidance
plays a complementary role in narrowing variance.\\
\textbf{Database URL:} \url{https://togomcp.rdfportal.org/}
}

\keywords{Knowledge Graph, SPARQL, Large Language Model, Model Context Protocol, Natural Language Interface, Life Sciences}

% \boxedtext{
% \begin{itemize}
% \item Key boxed text here.
% \item Key boxed text here.
% \item Key boxed text here.
% \end{itemize}}

\maketitle

\section{Introduction}

% === Para 1: The access problem (concrete setting + barrier) ===
The life sciences depend on a growing ecosystem of specialized databases
covering nucleotides, genes, proteins, chemical compounds, genetic variants,
and more. Because these data are large, heterogeneous, and continuously updated, many providers have adopted the Resource Description Framework
(RDF)~\cite{cyganiak2014rdf} as a common representation since the 2000s;
UniProt~\cite{uniprot2025} alone now exceeds 217 billion triples. The RDF
Portal~\cite{kawashima2018rdfportal} maintained by the Database Center for Life Science (DBCLS) aggregates
approximately 60 such datasets---spanning genomics, proteomics, molecular biology,
and biomedicine (UniProt~\cite{uniprot2025}, ChEMBL~\cite{zdrazil2024chembl},
MeSH~\cite{lipscomb2000mesh}, GO~\cite{ashburner2000go},
among others)---into an interlinked knowledge graph queryable via
SPARQL~\cite{harris2013sparql}. In principle, SPARQL enables precise,
cross-database retrieval; in practice, the steep learning curve of both the query language and the database-specific RDF schemas places this resource beyond the reach of most life science researchers.
Access logs for the DBCLS RDF Portal (April 2026) record over 10~million
queries per month across six endpoints; an estimated 0.4\% are
human-initiated (DBCLS, personal communication), with the remainder
generated by automated scripts and programmatic pipelines. Within that
small fraction of human-initiated requests, only a subset is likely to
represent users authoring SPARQL queries directly---the remainder being
routed through interactive query browsers, prepared example queries, or
other forms of human-mediated access that do not require SPARQL fluency.
The aggregate picture is that direct SPARQL access remains far from a
broadly used interface for the life-science research community.

% === Para 2: LLMs as a candidate bridge — and why they fall short ===
Large Language Models (LLMs)~\cite{brown2020gpt3} are a natural candidate for
bridging this gap: their language understanding and general reasoning
capabilities could translate a researcher's question directly into executable SPARQL~\cite{mialon2023augmented,pan2024unifying}. In our initial
experiments, however, LLMs operating without an external context frequently
produced syntactically valid but semantically incorrect queries---fabricating
non-existent predicates, misusing database-specific vocabulary, or failing to
resolve natural-language entity names (e.g., ``Aspirin'') to the
database-specific identifiers required by the knowledge graph (e.g.,
PubChem Compound ID~2244). The root cause is not a deficit of reasoning ability but
a lack of access to up-to-date, schema-level knowledge that was never part of
the model's pre-training data.

% === Para 2a: Prior work on LLM-to-SPARQL in life sciences ===
Recent work has begun to address this challenge along two main axes.
One line of research fine-tunes open LLMs on domain-specific
question--SPARQL pairs: Rangel et~al.~\cite{rangel2024sparqlgen}
fine-tuned OpenLLaMA on the Bgee gene-expression knowledge graph,
demonstrating that semantic clues embedded in SPARQL (meaningful variable
names, inline comments) can improve generation accuracy by up to 33\%,
but the approach requires curating training data for each target
database.
A second line leverages retrieval-augmented generation (RAG) to supply
schema context at query time without retraining.
Emonet et~al.~\cite{emonet2024sparql} built a RAG pipeline over
SIB bioinformatics endpoints that retrieves ShEx (Shape Expressions) class
schemas and example queries via embedding similarity, with iterative
validation against VoID descriptions; their extended system,
SPARQL-LLM~\cite{smeros2025sparqlllm}, adds systematic evaluation on
both multilingual benchmarks and real-world federated knowledge graphs.
Doulaverakis et~al.~\cite{doulaverakis2025medical} applied a similar
prompting strategy to medical Linked Open Data, and Ali
et~al.~\cite{ali2026ontologykg} showed that grounding LLM outputs
in an ontology-based RDF knowledge graph eliminates hallucinations that
standalone models produce in clinical question answering.
These systems, however, share two limitations: they target a single
endpoint ecosystem or a small set of homogeneous databases, and they
conflate entity resolution with query generation into a single
prompting step.

% === Para 3: Our approach — MCP, MIE files, two-stage workflow ===
\textbf{TogoMCP} addresses both limitations by recasting the LLM as a protocol-driven
inference engine that orchestrates specialized external tools via the
Model Context Protocol
(MCP)\footnote{https://modelcontextprotocol.io/specification/2025-11-25},
a standardized framework developed by Anthropic for connecting LLMs
to external resources, including Web service APIs and local data
schemas~\cite{mialon2023augmented}. 
To cover the breadth of 28 heterogeneous databases, the system introduces the
\emph{MIE (Metadata-Interoperability-Exchange) file}, a concise YAML document
that dynamically supplies the LLM with the structural and semantic context of
each RDF database at the point of need. 
To decouple entity resolution from query generation, it adopts a two-stage hybrid workflow that separates \emph{entity resolution}
(rapid identifier lookup via specialized REST APIs) from \emph{knowledge graph exploration} (LLM-generated SPARQL guided by the MIE file). 
This separation allows the LLM to focus its reasoning on
graph traversal using concrete, verified identifiers rather than attempting brittle text-based entity matching within SPARQL itself.

Figure \ref{fig_overview} illustrates how TogoMCP works.
First, an agent accepts a question given by its user.
Any implementation can serve as the agent, provided it supports MCP; here, we used Claude Sonnet 4.5 as a reference.
The agent analyzes the natural-language question, extracts biologically relevant key terms, and selects the appropriate databases (Step 1).
In the figure, the question is {\em ``Show me any compounds binding to human TP53''}, and the database and the key term are {\em ChEMBL} and {\em TP53}, respectively. The key terms are searched across the relevant databases via their corresponding search APIs to retrieve entity IDs (Step 2).
Once the IDs are obtained, the agent is expected to obtain the MIE files for the relevant databases (Step 3). In the Figure, the agent requests the ChEMBL MIE file.
The next step is to build a SPARQL query to retrieve relevant data for the obtained ID by referencing the MIE (Step 4).
Depending on the results returned by TogoMCP, the agent may reconstruct a query to refine the results and present them to the user.

% === Para 4: Contributions and paper scope ===
The central contribution of TogoMCP is not the observation that schema
knowledge is useful---that much is established by prior fine-tuning and
RAG-based approaches~\cite{rangel2024sparqlgen,smeros2025sparqlllm}---but
the design of the \emph{MIE file} as a compact, standardized, and
database-portable unit of schema context, and its empirical characterization
as the necessary and sufficient condition for LLM-generated SPARQL to succeed
across 28 heterogeneous databases. The relevant empirical question is
therefore not \emph{whether} schema context helps, but \emph{which form} is
required and how much additional orchestration complexity is warranted.
We evaluate TogoMCP on a benchmark of 50 biologically grounded questions
spanning five question types and all 23 databases supported at the time of
benchmark creation. The system
achieves a large improvement over an unaided LLM baseline (Cohen's
$d = 1.82$), with gains concentrated in information recall and precision, and
win rates exceeding 80\% for question types with precise, verifiable answers.
An ablation study shows that all component configurations deliver significant
improvements, with MIE schema files providing the primary marginal
contribution to the mean: removing them reduces the per-question improvement
by 0.50 points (two-sided Wilcoxon $p = 0.067$; 90\% bootstrap CI
$[+0.04,\;+0.94]$ excludes zero). A one-line system-prompt instruction to consult the relevant MIE
file recovers the same mean-score improvement as an elaborate behavioural
protocol; the protocol's additional value is a complementary one, narrowing the
variance of outcomes and reducing the per-evaluation loss rate roughly
threefold (1.6\% vs.\ 4.8\%; Fisher $p = 0.036$). This result points to a
general design principle for tool-augmented LLM systems: concise, dynamically
delivered schema context is the highest-leverage component for mean
performance, while procedural orchestration earns its place by managing the
worst-case rather than by raising the average. The remainder of this paper details the
architecture and methodology of TogoMCP, presents the benchmark evaluation
and ablation results, and discusses implications for natural language
interfaces to structured knowledge bases.

\begin{figure*}[!t]
\centering
    \includegraphics[width=\textwidth]{TogoMCPen.eps}
\caption{Overview of the TogoMCP workflow for the example query ``Show me any compounds binding to human TP53.'' The four stages proceed left to right: (1) natural language analysis to extract key concepts, (2) entity resolution via external search APIs to obtain database-specific identifiers, (3) retrieval of the target database's MIE file for schema context, and (4) schema-guided SPARQL construction and execution against the RDF Portal. The left column traces the agent's reasoning; the right column shows the corresponding TogoMCP tool calls and responses.}\label{fig_overview}

Alt text: Flowchart showing the four-stage TogoMCP workflow in three columns: the agent (left) iteratively analyses the question, picks a database, requests an MIE file, and constructs SPARQL; TogoMCP (centre) returns ranked search hits, the MIE file, and SPARQL results; ChEMBL and the RDF Portal (right) are the external data sources.
\end{figure*}

\section{Materials and Methods}\label{sec2}
\subsection{System Architecture and Environment}\label{subsec1}
The system is implemented in Python ($\geq$3.11) and built on the
FastMCP library (version $\geq$3.0.0), which provides a standardized Model
Context Protocol interface between the LLM and external resources. The LLMs
used throughout are Anthropic's Claude Sonnet 4.5 (generation) or Opus 4.7 (evaluation). The codebase
comprises six modules organized into two functional layers:

\begin{enumerate}
\item \textbf{SPARQL layer}:
  Provides endpoint configuration, query execution (\toolname{run\_sparql}),
  database discovery (\toolname{find\_databases}, \toolname{list\_databases}, \toolname{get\_sparql\_endpoints}),
  MIE file retrieval (\toolname{get\_MIE\_file}), and the TogoMCP Usage Guide
  (\toolname{TogoMCP\_Usage\_Guide}).
\item \textbf{Web API layer}: Wraps external REST services for high-speed entity
  resolution and cross-database identifier mapping. Database-specific search
  tools cover UniProt, ChEMBL (targets, molecules), PubChem, PDB (via PDBj),
  MeSH, Reactome, and Rhea. NCBI E-utilities~\cite{sayers2024ncbi} support
  keyword search across eight NCBI databases (Gene, Taxonomy, ClinVar, MedGen,
  PubMed, PubChem Compound/Substance/BioAssay) with field-tag validation.
  TogoID~\cite{kawano2022togoid} provides route discovery
  (\toolname{getAllRelation}), identifier conversion (\toolname{convertId}), and
  pre-conversion counting (\toolname{countId}).
\end{enumerate}

An administrative module supports the generation of MIE files.
The NCBI and TogoID sub-servers are
mounted onto the primary FastMCP server at startup via the \toolname{mount()}
mechanism, yielding a single MCP endpoint that exposes all tools to the LLM.

In addition to the TogoMCP server, the LLM client connects to three external
MCP servers: \textbf{PubMed} (literature search, article metadata, and full-text
retrieval), \textbf{OLS4}~\cite{mclaughlin2025ols4} (Ontology Lookup Service; term search, class
hierarchy traversal via \toolname{getAncestors}/\toolname{getDescendants}, and
ontology browsing), and \textbf{PubDictionaries}~\cite{kim2019pubdictionaries} (controlled vocabulary and
dictionary lookup). These complement TogoMCP's tools by providing standardized
access to biomedical literature, ontology term
normalization (e.g., resolving keywords to GO or MeSH IRIs—Internationalized
Resource Identifiers), and terminology services without requiring SPARQL. When these external services are unavailable, the Usage Guide specifies
documented fallbacks: \toolname{search\_mesh\_descriptor} substitutes for OLS4
term lookup, and \toolname{ncbi\_esearch} substitutes for PubMed.

Endpoint configuration is loaded from a CSV file, mapping each database to its
SPARQL URL, endpoint group name, and preferred keyword-search tool. The system
interfaces with 28 RDF databases~\cite{uniprot2025,zdrazil2024chembl,ashburner2000go,lipscomb2000mesh,kim2023pubchem,kinjo2017pdbj,gillespie2022reactome,sayers2024ncbi,bastian2025bgee,altenhoff2024oma,hauenstein2026brenda,seal2026hgnc,okuda2025jpost} hosted across eight SPARQL endpoints
(Table~\ref{tab:endpoints}). Databases sharing an endpoint~\cite{sib2024sparql} can be queried with
a single SPARQL statement using \toolname{GRAPH} clauses; databases on different
endpoints require sequential queries bridged by TogoID~\cite{kawano2022togoid} or NCBI
cross-references.
Of the 28 databases, 16 have dedicated REST entity-search tools
(e.g., \toolname{search\_uniprot\_entity}, \toolname{search\_chembl\_target},
\toolname{ncbi\_esearch}) that support fast, ranked identifier lookup before SPARQL
is issued; the remaining 12 (marked \textdagger{} in Table~\ref{tab:endpoints})
rely on SPARQL text search as a fallback, which the MIE anti-patterns section
flags as a last resort due to its lower precision.

\begin{table}[ht]
\centering
\caption{SPARQL endpoint groups and their constituent databases. All
RDF Portal endpoints share the base URL
\texttt{https://rdfportal.org/\{endpoint\}/sparql}, except GlyCosmos~\cite{lee2024glycosmos}
(\texttt{ts.glycosmos.org/sparql}).}
\label{tab:endpoints}
\begin{tabular}{ll}
\hline
Endpoint & Databases \\
\hline
sib     & UniProt, Rhea, Bgee\textdagger, OMA\textdagger \\
ebi     & ChEMBL, ChEBI, Reactome, \\
        & Ensembl\textdagger, AMR Portal\textdagger \\
primary & MeSH, GO, Taxonomy, MONDO, \\
        & NANDO, BacDive\textdagger, MediaDive\textdagger, \\
        & BRENDA\textdagger, HGNC\textdagger, jPOSTdb\textdagger \\
ncbi    & ClinVar, PubMed, PubTator\textdagger, \\
        & NCBI Gene, MedGen \\
pubchem & PubChem \\
pdb     & PDB \\
ddbj    & DDBJ\textdagger \\
glycosmos & GlyCosmos\textdagger \\
\hline
\multicolumn{2}{l}{\footnotesize\parbox{0.85\linewidth}{\textdagger No dedicated REST entity-search tool; entity resolution falls back to SPARQL text search.}}\\
\end{tabular}
\end{table}
Database selection was guided by the goal of covering the data types that
life-science researchers most routinely query: molecular sequence and function
(UniProt, NCBI Gene, Ensembl), chemical compounds and drug targets (ChEMBL, ChEBI, PubChem),
metabolic reactions and pathways (Rhea, Reactome, BRENDA), disease and clinical variant
information (MONDO, NANDO, ClinVar, MedGen, MeSH), taxonomic and microbial diversity
(NCBI Taxonomy, BacDive, MediaDive), structural biology (PDB), glycomics (GlyCosmos),
gene expression (Bgee), orthology (OMA), antimicrobial resistance surveillance (AMR Portal),
nucleotide sequence archives (DDBJ), proteomics (jPOSTdb), and gene nomenclature (HGNC).
An additional technical requirement is that each database exposes a stable, queryable SPARQL
endpoint with sufficient schema documentation to construct a MIE file.

Beyond the choice of which tools to expose, several design decisions at the level
of individual tool signatures and error behaviour reduce the rate at which the
LLM stalls or wastes its tool-call budget on recoverable failures. Tool
descriptions are written as imperative protocol contracts rather than as
declarative documentation: parameter values that the server can enumerate (such
as database and endpoint identifiers) are listed inline in the description, and
descriptions of error-prone operations include explicit anti-retry guidance, so
decision logic that would otherwise require the LLM to consult external
documentation is folded into the tool surface itself. When a remote API call
fails, the wrapping tool catches the transport-layer error and returns a
structured \textit{Error: \dots} string with in-band recovery guidance (for
example, ``retry once after a brief delay; if it keeps failing, fall back to
SPARQL with the following pattern''), rather than raising an exception that
would disrupt the MCP session.

The server also tolerates the parameter-name variations that LLMs naturally
produce. Database-taking tools accept \texttt{database}, \texttt{db}, and
\texttt{dbname} interchangeably, and \toolname{run\_sparql} accepts both
\texttt{query} and \texttt{sparql\_query}; a server-wide middleware silently
strips unknown keyword arguments from any \texttt{search\_*} call before
validation, absorbing the LLM's tendency to invent filter parameters (e.g.\
\texttt{organism=}, \texttt{reviewed=}) that the actual tool signature does not
declare. Discoverability is concentrated in two complementary tools:
\toolname{find\_databases} returns a relevance-ranked short list by matching
the question against a curated \texttt{keywords} field maintained in each MIE
file, so that the most relevant databases appear at the top regardless of
catalog size; and \toolname{get\_graph\_list} filters out internal system
graphs (Virtuoso/OpenLink bookkeeping graphs such as \texttt{virtrdf} and
\texttt{ldp}) and ranks remaining data graphs by case-insensitive substring
match against the queried database name, so that the named-graph URI required
by the SPARQL \texttt{FROM} clause appears at the top of the response rather
than being buried among co-tenant graphs on multi-database endpoints.

Onboarding a new database requires approximately 2--4 hours of expert effort,
following the same four-phase pipeline described in section ``\nameref{subsec2}'': automated
schema discovery, LLM-assisted MIE drafting, validation against the live endpoint,
and expert review. Priority for future additions is informed by
usage-log data from the DBCLS query platform, which reflects the actual database demand of
the Japanese life-science research community. The MIE specification (v2.1) is
endpoint-agnostic and applies to any SPARQL-accessible RDF database; the expansion from
23 databases at initial submission to 28 at revision demonstrates that the onboarding
pipeline scales in practice without requiring changes to the core server.

\subsection{Context Provisioning via MIE Files}\label{subsec2}
A recurring failure mode observed during early development was the LLM's
generation of syntactically valid but semantically incorrect SPARQL---for
example, fabricating non-existent predicates or misusing database-specific
vocabulary. To address this, we developed the \textbf{MIE
(Metadata-Interoperability-Exchange)} file format: a YAML document that
supplies the LLM with the structural and semantic context required to query a
given RDF database correctly.

One MIE file was created for each of the 28 databases following a four-phase
generation pipeline.
\textbf{Phase~1 (Schema Discovery)} explores the endpoint's schema through a
prescribed series of SPARQL queries, identifying entity classes, IRI patterns,
and representative examples.
\textbf{Phase~2 (LLM-Assisted Drafting)} synthesises the discovery findings
into all eleven required YAML sections, following a structured authoring
protocol that prioritises structured lookups over text search and records
silent-failure traps in \toolname{critical\_warnings}.
\textbf{Phase~3 (Validation)} verifies all SPARQL examples and RDF entries
against the live endpoint, cross-checks data statistics, and applies
section-level audits introduced in MIE specification v2.1.
\textbf{Phase~4 (Expert Review)} provides a final domain check for biological
accuracy before the file is committed.

Each MIE file contains the following sections:

\begin{itemize}
  \item \textbf{\toolname{schema\_info}:} Database metadata: title,
    description, SPARQL endpoint URL, named graphs, available keyword-search
    tools, version, license, and backend type.
  \item \textbf{\toolname{shape\_expressions}:} A focused subset of Shape
    Expressions (ShEx)~\cite{prudhommeaux2014shex} defining the RDF structure
    of major entity classes and their properties, using the actual prefixes
    and IRIs of the database---the primary mechanism by which the LLM learns
    database-specific vocabulary such as \toolname{up:reviewed} (UniProt RDF
    vocabulary prefix \texttt{up:}) or \toolname{cco:standardType} (ChEMBL
    Core Ontology prefix \texttt{cco:})%
    \footnote{Namespace prefixes used in this paper:
    \texttt{up:}~=~\url{http://purl.uniprot.org/core/} (UniProt Core Ontology);
    \texttt{cco:}~=~\url{http://rdf.ebi.ac.uk/terms/chembl/} (ChEMBL Core Ontology);
    \texttt{meshv:}~=~\url{http://id.nlm.nih.gov/mesh/vocab\#} (MeSH RDF Vocabulary);
    \texttt{rdfs:}~=~\url{http://www.w3.org/2000/01/rdf-schema\#} (RDF Schema, W3C standard);
    \texttt{bif:} = Virtuoso built-in function prefix (OpenLink Virtuoso SPARQL engine).}.
  \item \textbf{\toolname{sample\_rdf\_entries}:} Three representative RDF
    triple samples illustrating typical data patterns.
  \item \textbf{\toolname{sparql\_query\_examples}:} Seven tested SPARQL
    queries at three complexity levels---2 basic, 3 intermediate, 2
    advanced---with at least two using specific IRIs or \toolname{VALUES}
    clauses and at most one using text search.
  \item \textbf{\toolname{cross\_database\_queries}:} Two to three examples
    of \toolname{GRAPH}-based joins for databases sharing an endpoint.
  \item \textbf{\toolname{cross\_references}:} Documentation of
    cross-reference patterns to external databases.
  \item \textbf{\toolname{data\_statistics}:} Verified entity counts and
    coverage percentages, each with a verification date and method (e.g.,
    direct COUNT query).
  \item \textbf{\toolname{anti\_patterns} / \toolname{common\_errors}:}
    Three to four documented failure patterns with corrected alternatives,
    e.g., using text search when a structured predicate exists, or circular
    reasoning with search-result IDs.
\end{itemize}

The MIE file is delivered to the LLM on demand via the
\toolname{get\_MIE\_file} tool. A typical file is 400--600 lines (700--900 for
complex databases such as UniProt or ChEMBL), which is compact enough to fit
within the LLM's context window while providing sufficient detail for accurate
query generation. The \toolname{list\_databases} tool returns the
\toolname{schema\_info} section of all 28 files, enabling the LLM to select
relevant databases before loading full MIE files.


\subsection{Protocol-Driven Control: The TogoMCP Usage Guide}\label{subsec3}

The TogoMCP Usage Guide is an empirically devised execution
protocol, delivered to the LLM as the first tool call of every session via the
\toolname{TogoMCP\_Usage\_Guide} tool. It governs all subsequent tool selection,
sequencing, and failure handling. The guide was iteratively refined using
performance data from 150 evaluated question--answer pairs and encodes the
following key strategies.

\paragraph{Question analysis before tool use.}
The LLM must classify the query into one of five types---verification,
enumeration, comparative, synthesis, or exploration---before invoking any tool. For each
type, the guide specifies a SPARQL budget (e.g., 1--2 calls for verification,
3--4 for comparative), a total tool-call budget (optimal range: 6--15), and a
step-by-step workflow template.

\paragraph{Mandatory workflow.}
Every query follows a fixed sequence: (1)~\toolname{find\_databases} for
database discovery (with \toolname{list\_databases} as a full-catalog fallback); (2)~entity resolution via specialized search tools or NCBI
E-utilities; (3)~\toolname{get\_MIE\_file} for each database to be queried;
(4)~targeted \toolname{run\_sparql} calls; and (5)~synthesis of the final
answer. Cross-database bridging via TogoID must be planned within the first
3--5 tool calls when databases reside on different endpoints.

\paragraph{SPARQL discipline.}
Empirical analysis showed that questions with at most two consecutive SPARQL
calls scored 17.81/20 on average, whereas those with three or four consecutive
calls dropped to 16.55. The guide, therefore, enforces a hard limit of two
consecutive SPARQL calls, after which the LLM must pivot to an alternative
strategy: simplifying the query, switching to a search tool, or using TogoID to
bridge to a different database. A total of 1--3 SPARQL calls per question is
identified as the optimal range; beyond seven, scores decline to
baseline-equivalent levels.

\paragraph{Tool prioritization.}
The guide ranks all available tools by empirically measured average score.
Structured lookup tools (e.g., \toolname{search\_mesh\_descriptor} at 18.00,
\toolname{search\_chembl\_target} at 17.83) are preferred over text-based
search APIs (e.g., \toolname{search\_uniprot\_entity} at 16.44), and both are
preferred over direct SPARQL for initial entity resolution. 

\paragraph{Defensive querying.}
The guide mandates exploratory queries with \toolname{LIMIT~10} to verify
structure before attempting comprehensive retrieval, and
\toolname{LIMIT}/\toolname{OFFSET} chunking for large result sets. Structured
predicates from MIE files are required in preference to text search
(\toolname{bif:contains} or \toolname{FILTER(CONTAINS())}) wherever possible.
Known hard query patterns (e.g., cross-endpoint joins, specialist databases
with sparse data) are explicitly flagged with recommended workarounds.

\paragraph{Output quality.}
The guide requires concise, non-repetitive final answers. Each fact must appear
exactly once; meta-commentary (e.g., ``Based on my analysis\ldots'') and
internal reasoning artifacts are prohibited. Partial answers with explicit
acknowledgment of gaps are preferred over incorrect exhaustive attempts.

\subsection{Benchmark Question Set and Evaluation}\label{subsec5}
To evaluate TogoMCP, a benchmark of 50 biologically meaningful questions was
created following a structured protocol. Questions span five types, with ten
per type, and were required to involve at least two RDF Portal databases in
60\% of cases and at least three in 20\%, with all 23 databases supported at
benchmark-creation time covered at least once; the 5 databases added during
revision (see section ``\nameref{subsec1}'') are exposed by TogoMCP but were
not retroactively incorporated into the benchmark. Because these 5 databases were not
represented during experiment design, the current benchmark metrics should be read as a
lower bound on TogoMCP's effective coverage. As additional databases continue to be
integrated into TogoMCP, we plan to extend the benchmark with new questions targeting
them and to revise existing questions as needed; this expansion is supported by an
ongoing effort to systematize the benchmark question-creation process into a
semi-automatic pipeline. Questions recoverable from model pre-training or the published
literature were excluded; each candidate was validated against PubMed to
confirm that RDF database access was necessary to answer it.

All question bodies are formulated exclusively in natural language; no pre-resolved database
identifiers appear in the question text. Answering each question therefore requires the agent to
perform entity resolution as part of its workflow: it must call appropriate search APIs to obtain
database-specific identifiers before constructing SPARQL queries. This mirrors the two-stage
workflow illustrated in Figure~\ref{fig_overview}, where resolving the entity name ``TP53'' to
its ChEMBL target identifier (CHEMBL4096) via \toolname{search\_chembl\_target}---which returns a
ranked candidate list, not a single unambiguous hit---is an obligatory intermediate step before any
SPARQL can be issued. The same pattern applies across databases: resolving a gene symbol to an NCBI
Gene IRI, a disease name to a MONDO or MeSH identifier, or a chemical name to a ChEBI or PubChem
compound. Because the agent must select the correct hit from the ranked list, genuine disambiguation
is required: the search result for a human gene symbol may include non-human orthologs, splice
variants, or---for targets like TP53---both a gene entry and a drug-target entry in different
databases. The MIE file for each database includes an \texttt{anti\_patterns} section that
explicitly flags common misresolutions of this kind (e.g., confusing
\toolname{search\_chembl\_target} with \toolname{search\_chembl\_molecule}, or selecting a
non-human protein when a human isoform is required), ensuring the agent has schema-level guidance
for disambiguation at the point of query construction.

The five question types are:

\begin{itemize}
  \item \textbf{Yes/no.} Tests whether a specific entity possesses a binary
    property (e.g., ``Does JAK2 have pathogenic ClinVar variants?'');
    requires an existence or absence check against the RDF graph using a
    named entity and a verifiable criterion.
  \item \textbf{Factoid.} Requests a single retrievable value---either a
    count obtained by comprehensive aggregation (e.g., ``How many reviewed
    human proteins are annotated with kinase activity?'') or a specific
    attribute lookup (e.g., ``What is the EC number of enzyme X?'').
  \item \textbf{List.} Asks for an enumeration of entities satisfying a set
    of constraints, either comprehensively (``Which proteins have property
    Y?'') or as a ranked subset (``Top 5 proteins by criterion Z''); the
    target set size is kept within a verifiable range of 5--100 items.
  \item \textbf{Summary.} Requires multi-dimensional aggregation across two
    to four facets, drawing on three or more databases, answered in a single
    synthesized paragraph (e.g., ``Characterize the taxonomic distribution,
    functional categories, and structural coverage of proteins in pathway
    X'').
  \item \textbf{Choice.} Presents either an explicit bounded list of
    alternatives (e.g., ``Which of [A, B, C, D] has the most X?'') or an
    unbounded categorical comparison (e.g., ``Which taxonomic order has the
    most proteins with property Y?''), requiring the agent to enumerate and
    count across all candidate categories before selecting the answer.
\end{itemize}

Question creation followed a mandatory type-first workflow: the target question
type was selected before databases or keywords to enforce balanced type
distribution. Biological concepts were grounded in structured vocabularies (GO~\cite{ashburner2000go},
MONDO, MeSH~\cite{lipscomb2000mesh}, ChEBI, NCBI Taxonomy) via the OLS4 API~\cite{mclaughlin2025ols4} before any SPARQL was
written, and all descendant terms were retrieved to ensure complete vocabulary
coverage. Aggregation queries were verified arithmetically---the sum of
per-category counts was checked against an independent \toolname{COUNT DISTINCT}
query, with discrepancies treated as coverage gaps requiring correction.

Each question carries two reference-answer fields that together constitute the gold standard.
The \texttt{exact\_answer} field is type-specific: for yes/no, factoid, and choice questions it
records the verifiable result extracted directly from executed SPARQL queries at question-creation
time, against live database state; for list questions it holds an array of up to ten entries
(with database identifiers) drawn from a comprehensively queried and arithmetically verified result
set, capped at a verifiable scope of 5--100 items; for summary questions it is intentionally left
empty and graded holistically against the accompanying \texttt{ideal\_answer}.
The \texttt{ideal\_answer} is a single synthesized paragraph written at expert level, integrating
quantitative SPARQL results with biological context and containing no meta-references to queries or
databases.
Benchmark questions were designed to route each factual claim to a single authoritative source,
thereby minimising cross-database ambiguity: entity-level facts (e.g., variant pathogenicity
classifications) are obtained from their primary curation database (e.g., ClinVar), and
cross-database joins rely exclusively on formally declared shared identifiers
(e.g., UniProt cross-references to PDB or ChEMBL).
When a single entity belongs to multiple categories---causing the per-category sum to exceed the
unique entity count---this overlap is documented explicitly in \texttt{ideal\_answer}
(e.g., ``8 of 15 proteins participate in more than one inflammasome type'').
Question designs in which two databases could return contradictory facts for the same entity are
avoided; where such disagreement is structurally possible, the question is rewritten to reference
the authoritative source unambiguously.
All 50 questions passed an independent QA review that verified coverage completeness,
arithmetic consistency of aggregation queries, exhaustive vocabulary coverage, and the absence of
circular reasoning.

Answers were collected from two agents: a baseline (Claude Sonnet 4.5 \toolname{claude-sonnet-4-5-20250929}, no
tools) and a TogoMCP agent (same model with MCP database access, web search
explicitly denied). Each question ran in an isolated session with no prior
conversation history. Answer quality was then scored by an LLM judge~\cite{zheng2023llmjudge} (Claude Opus 4.7) on four criteria~\cite{tsatsaronis2015bioasq}---information recall, precision, non-redundancy,
and readability---each on a 1--5 scale (total 4--20), enabling direct pairwise
comparison between the two agents. Five independent evaluation runs were
averaged per question--answer pair to mitigate single-run stochastic variance
introduced by the judge's non-zero generation temperature; the per-question
spread of these five runs is reported below in section ``\nameref{sec:evaluator}''. To
complement the LLM judge with human assessment, a stratified random subset of
20 questions (four per question type) was additionally re-evaluated manually
by three domain-expert co-authors. For each selected question, the corresponding
baseline and TogoMCP answers were presented in a blinded A/B worksheet with
randomized ordering and scored independently on the same four 1--5 dimensions
used by the LLM judge; the resulting human scores were compared against the
judge's five-run means on the same subset (section ``\nameref{sec:evaluator}'' below).

\section{Results}\label{sec3}
\subsection{Illustrative Examples}

Before presenting the systematic evaluation, we briefly illustrate the
system's capabilities with three representative scenarios that motivate the benchmark design.

When provided with the relevant MIE file, the LLM generated SPARQL
queries that correctly utilize database-specific biological
vocabularies. For instance, given the query ``Determine the distribution
of human enzymes by their EC number classes using only the reviewed UniProt
entries,'' the LLM correctly employed the taxonomy IRI
\toolname{taxonomy/9606} and the Boolean literal \toolname{true} for the
\toolname{up:reviewed} property. Similarly, the MIE files enabled
successful use of both standard RDF hierarchical properties
(\toolname{rdfs:subClassOf*} for GO) and MeSH-specific vocabularies
(\toolname{meshv:parentTreeNumber}), confirming robust handling of
specialized biological ontologies.

The two-stage hybrid approach---API-based entity resolution followed by
SPARQL graph exploration---proved essential for cross-database queries.
In a complex query seeking human proteins related to cancer pathways with
known 3D structures and FDA-approved drug targets, API tools identified
75 unique UniProt entries, compared with only 3 found by a pure SPARQL
JOIN approach. This highlighted the failure of SPARQL string filtering
for initial entity discovery and motivated the benchmark's analysis of
structured versus text-based search tools.

Finally, the system was tested on a complex hypothesis-generation task:
building a model for Alzheimer's disease progression, integrating
multiple RDF Portal datasets (GO, Reactome, UniProt, MONDO, ChEMBL,
MeSH). Initially, the LLM hallucinated a non-existent ChEMBL property
(\toolname{cco:mechanismOfAction}). After provisioning the revised ChEMBL
MIE file, the LLM successfully generated correct SPARQL to extract
verifiable evidence linking known AD drugs (e.g., donepezil) to their
target proteins. This example illustrates the mechanism behind the
ablation study's central finding: MIE schema files inject precise,
database-specific structural knowledge that the LLM cannot reliably
reproduce from its pre-training alone, and removing them measurably
reduces system performance (quantified below).

These three scenarios---schema-faithful vocabulary use, hybrid-workflow
leverage on cross-database queries, and elimination of hallucinated
predicates---instantiate the three mechanisms that the 50-question benchmark
systematically evaluates next.

\subsection{Benchmark Evaluation}

To systematically quantify the system's utility, 50 biologically
grounded questions spanning five types (yes/no, factoid, list, summary,
choice; 10 each) were evaluated by comparing the TogoMCP agent against a
no-tool baseline.
Each answer was independently scored five times by an LLM judge~\cite{zheng2023llmjudge} (Claude Opus 4.7; a fixed model snapshot was used for all conditions to avoid evaluator drift) across
four dimensions~\cite{tsatsaronis2015bioasq}---recall, precision, non-redundancy, and
readability---on a 1--5 scale (total 4--20), yielding 250 question--run
pairs per condition. In addition to the full system (\textbf{With Guide}), three ablation conditions were tested: exclusion of the Usage Guide, but with an explicit instruction to call \toolname{find\_databases}
and \toolname{get\_MIE\_file} before queries (\textbf{MIE-Instr}); exclusion
of the Usage Guide with no such instruction (\textbf{No-Instr}); and
exclusion of the \toolname{get\_MIE\_file} tool entirely (\textbf{No
MIE}).

\subsubsection{Overall Performance}

TogoMCP delivered a statistically significant and practically large
improvement over the baseline. Across 250 question--run pairs the mean
total score rose from 15.10 to 18.55 ($\Delta = +3.45$, Cohen's
$d = 1.82$, Wilcoxon $p < 0.001$; Table~\ref{tab:overall}).
TogoMCP won on 94.4\% of individual evaluations, tied on 4.0\%, and
lost on only 1.6\%. The baseline never achieved a perfect score of 20; TogoMCP reached it on 107 of 250 evaluations (42.8\%), spanning 26 distinct questions. The gains were strongly concentrated in
\emph{information recall} ($+2.23$ on the 5-point scale), confirming
that tool-augmented access to live RDF databases supplies factual
content that the LLM alone cannot fabricate. Precision also improved
substantially ($+1.04$), and both non-redundancy and readability showed
marginal positive gains ($+0.11$ and $+0.07$, respectively).

\begin{table}[t]
\caption{Overall score comparison (mean $\pm$ SD, 50 questions $\times$ 5 evaluation runs).}
\label{tab:overall}
\centering
\begin{tabular}{lccc}
\hline
  & Baseline & TogoMCP & $\Delta$ \\
\hline
Total      & $15.10 \pm 1.51$ & $18.55 \pm 1.65$ & $+3.45$ \\
Recall     & 1.85 & 4.08 & $+2.23$ \\
Precision  & 3.61 & 4.65 & $+1.04$ \\
Non-redundancy & 4.80 & 4.91 & $+0.11$ \\
Readability    & 4.84 & 4.91 & $+0.07$ \\
\hline
\end{tabular}
\end{table}

\subsubsection{Performance by Question Type}

The benefit of TogoMCP varied markedly across question types
(Table~\ref{tab:qtype}). Yes/no questions showed the largest gain
($\Delta = +4.22$, 100\% win rate), followed by factoid ($+3.82$, 96\%)
and list ($+3.58$, 90\%)---types with precise, verifiable answers where
database evidence is decisive. Choice questions also benefited
substantially ($+3.20$, 96\%). Summary questions saw the smallest gain
($+2.44$, 90\% win rate, 4\% loss rate), reflecting the greater challenge
of multi-dimensional synthesis where additional factual content does not
always offset the verbosity introduced by multi-step tool-use responses.

Across all 250 evaluations, TogoMCP lost on only 1.6\% of pairs.
Only one question showed a net negative average delta: Q021 (summary),
which asks for a landscape characterization of human proteasome subunits
across GO cellular component subcomplexes---a multi-hop aggregation task
where the baseline's concise hedged response outscored the more verbose
tool-augmented answer. One list question (Q044) broke even on average.
These marginal failures represent cases where query complexity exceeds
the benefit of structured database access within the evaluation's
readability and non-redundancy dimensions.

\begin{table}[t]
\caption{Score improvement ($\Delta$) and win/loss rates by question
type.}
\label{tab:qtype}
\centering
\begin{tabular}{lcccc}
\hline
Type & Baseline & TogoMCP & $\Delta$ & Win\,/\,Lose \\
\hline
yes/no  & 15.62 & 19.84 & $+4.22$ & 100\%\,/\,0\% \\
factoid & 13.82 & 17.64 & $+3.82$ & 96\%\,/\,0\% \\
list    & 14.30 & 17.88 & $+3.58$ & 90\%\,/\,4\% \\
choice  & 16.22 & 19.42 & $+3.20$ & 96\%\,/\,0\% \\
summary & 15.52 & 17.96 & $+2.44$ & 90\%\,/\,4\% \\
\hline
\end{tabular}
\end{table}

\subsubsection{Tool Usage and Workflow Efficiency}
\label{sec:toolusage}

A negative correlation was observed between the number of tool calls and
the TogoMCP score (Spearman $\rho = -0.44$, Pearson $r = -0.28$).
The optimal range was 5--9 tool calls (mean score 19.1), with 15--19
calls dropping to 16.7. A small number of high-volume workflows (30{+}
calls) still reached near-perfect scores, indicating that excessive
chaining is most often the model's response to early failure rather
than an intrinsic ceiling. A similar pattern held for
\toolname{run\_sparql} invocations: questions with 0--2 SPARQL calls
averaged 19.2--20.0, while those with ten or more calls fell to 17.1.

Tool effectiveness varied across categories. Structured lookup tools
returning precise identifiers---\toolname{search\_mesh\_descriptor}
(mean score 20.00, $n = 4$ questions), \toolname{ncbi\_esearch}
(19.25, $n = 13$), and \toolname{search\_reactome\_entity} (18.60,
$n = 3$)---outperformed text-based entity-search APIs
(\toolname{search\_uniprot\_entity} at 17.79, $n = 16$;
\toolname{search\_chembl\_target} at 17.70, $n = 4$). The gap of
approximately 1--2 points is modest in absolute terms, but the directional
preference for structured lookup is consistent across the categories.

Workflow-pattern analysis showed that 72\% of evaluations followed the
full Guide-prescribed sequence
(\toolname{find\_databases}~$\rightarrow$~\toolname{get\_MIE\_file}~$\rightarrow$~search~$\rightarrow$~\toolname{run\_sparql};
mean score 18.5). A further 22\% completed entity discovery via MIE
content alone and proceeded directly to SPARQL without an explicit search
step (mean 18.6), and a smaller 6\% subset answered the question via NCBI
E-utilities alone, with no SPARQL call to the RDF Portal (mean 19.2);
these latter cases involve questions whose required content can be
retrieved through structured NCBI APIs without invoking the SPARQL
endpoint. Procedural compliance with the Usage Guide
was high: 100\% initial compliance with the \toolname{TogoMCP\_Usage\_Guide}
call, 94\% MIE-file reading, and 78\% search-tool usage.

The mean latency was 137\,s (17.4$\times$ baseline) and the mean cost
was \$0.38 per question (70$\times$ baseline). Although substantial,
these overheads are justified for precision-critical queries where the
baseline cannot retrieve the requested information: the 15 questions
with the largest improvements ($\Delta \geq 5$) averaged a 12.7$\times$
time ratio, whereas the 10 worst-performing questions averaged
21.7$\times$.

\subsubsection{Ablation Study: MIE Files and the Usage Guide}
\label{sec:ablation}

To dissect the contributions of the system's two key components---the
MIE schema files and the Usage Guide protocol---four experimental
conditions were compared (Table~\ref{tab:ablation}).

\begin{table}[t]
\caption{Four-condition ablation comparison. All metrics are computed
against each condition's own no-tool baseline. MIE-Instr: no Usage Guide,
but explicit instruction to call \texttt{find\_databases} and
\texttt{get\_MIE\_file}. No-Instr: no Usage Guide, no instructions.
No~MIE: \texttt{get\_MIE\_file} excluded entirely.}
\label{tab:ablation}
\centering
\begin{tabular}{lcccc}
\hline
  & With Guide & MIE-Instr & No-Instr & No MIE \\
\hline
$\Delta$ vs.\ baseline & $+3.45$ & $+3.46$ & $+3.22$ & $+2.96$ \\
Cohen's $d$ & 1.82 & 1.56 & 1.19 & 1.38 \\
$p$-value & $<\!0.001$ & $<\!0.001$ & $<\!0.001$ & $<\!0.001$ \\
Win rate & 94.4\% & 92.8\% & 81.2\% & 83.2\% \\
Perfect (=20) & 42.8\% & 48.4\% & 40.0\% & 33.6\% \\
Tools/question & 12.4 & 12.1 & 20.9 & 16.9 \\
Cost/question & \$0.39 & \$0.38 & \$0.41 & \$0.39 \\
\hline
\end{tabular}
\end{table}

\paragraph{All conditions outperform baseline; MIE files are the primary contributor to the mean.}
All four ablation conditions delivered statistically significant and large improvements
over the no-tool baseline ($d = 1.19$--$1.82$, all $p < 0.001$), demonstrating that
the system as a whole is robust to component removal.
To isolate individual component contributions, we compared per-question improvement scores
($\Delta = \text{TogoMCP} - \text{baseline}$) across conditions using paired Wilcoxon
signed-rank tests. Removing \toolname{get\_MIE\_file} reduced the improvement from
$\Delta = +3.45$ to $\Delta = +2.96$---a 0.50-point reduction that is
marginally non-significant by a two-sided test (Wilcoxon $p = 0.067$) but whose
90\% bootstrap CI $[+0.04,\;+0.94]$ excludes zero. Cohen's $d$ on the
per-question paired difference is $0.25$, a small effect at the question
level.
The No~MIE condition achieved this performance by substituting iterative
schema exploration for the MIE file: \toolname{find\_databases} (called on
100\% of questions, per the Usage Guide) identified the relevant endpoint,
\toolname{get\_graph\_list} supplied the named-graph URI needed for the
mandatory \texttt{FROM} clause, and iterative \toolname{run\_sparql} calls
(median 5 per question, with the most complex cases reaching ${\sim}15$--$19$)
empirically discovered predicates and class structures.
This strategy succeeds for most databases but falls short on databases with
non-standard RDF structures (e.g., AMR Portal blank-node phenotypes,
BacDive organism hierarchies) where the MIE file's annotated examples
and anti-patterns provide irreplaceable guidance.

\paragraph{The MIE instruction captures the full benefit of the Usage Guide \emph{on average}.}
The MIE-Instr condition---identical to No-Instr except for a single system-prompt
instruction to call \toolname{find\_databases} and
\toolname{get\_MIE\_file} before queries---recovered virtually the
entire benefit of the full Usage Guide on the mean per-question
improvement ($\Delta = +3.46$ vs.\ $+3.45$;
two-sided Wilcoxon $p = 0.877$; 95\% bootstrap CI
$[-0.40,\;+0.41]$). By contrast, the No-Instr condition, lacking both the
Usage Guide and explicit instruction, spontaneously called
\toolname{get\_MIE\_file} on only 18\% of questions and
\toolname{find\_databases} on only 10\%, yet still achieved
$\Delta = +3.22$ (two-sided Wilcoxon $p = 0.739$ vs.\ With~Guide).
The extra tool calls in No-Instr (20.9 vs.\ 12.4 per question) reflect
compensatory trial-and-error SPARQL rather than structured schema
discovery. A plausible reading is that the MIE instruction acts as an
implicit early-exit cue: once the agent has loaded concrete worked
examples from the MIE file, the empirically observed need for prolonged
schema-exploration SPARQL is reduced, and the additional procedural
rules in the Usage Guide (workflow ordering, explicit SPARQL budgets,
interleaving warnings) confer no measurable mean-score gain beyond what
the MIE instruction alone already produces.

\paragraph{Component value hierarchy and the Usage Guide's worst-case role.}
The pairwise comparisons above (With~Guide vs.\ MIE-Instr indistinguishable;
No-Instr vs.\ No~MIE also indistinguishable, $p = 0.269$) locate the only
significant separation between MIE-equipped and No~MIE conditions.
Mean comparisons do not, however, fully capture the Usage Guide's
contribution. The Guide also narrows the spread of outcomes and reduces
downside risk: across 250 individual evaluations, With~Guide produced a
loss (TogoMCP score below baseline) on only 4 evaluations (1.6\%),
significantly fewer than MIE-Instr (12 losses, 4.8\%; Fisher exact one-sided
$p = 0.036$), No-Instr (15 losses, 6.0\%; $p = 0.009$), or No~MIE
(10 losses, 4.0\%; $p = 0.087$); see Supplementary Table~S2.
The between-question SD of mean $\Delta$ across 50 questions is 1.90 for
With~Guide versus 2.21 for MIE-Instr, 2.71 for No-Instr (Levene $p = 0.005$
vs.\ With~Guide), and 2.14 for No~MIE. Two complementary worst-case
statistics tell a consistent story. First, the minimum per-question mean
$\Delta$ across the 50 questions is $-0.20$ for With~Guide, versus $-1.20$,
$-3.20$, and $-2.40$ for MIE-Instr, No-Instr, and No~MIE respectively.
Second, when worst-case is defined at the evaluator-run level---taking the
minimum TogoMCP score across the five evaluator runs for each question, then
comparing the resulting per-question worst-case scores in a paired
Wilcoxon test---With~Guide stochastically dominates No-Instr (mean difference
$+0.78$, $p = 0.013$) but is statistically indistinguishable from
MIE-Instr (mean difference $+0.18$, $p = 0.21$).
Taken together, the availability of \toolname{get\_MIE\_file} is the primary
source of marginal gain in the mean, and a single instruction to use it is the
highest-leverage intervention for mean-score performance. The Usage Guide adds
a further---but smaller---reduction in downside risk relative to MIE-Instr,
most clearly visible as a roughly threefold reduction in the per-evaluation
loss rate. When neither the Usage Guide nor an MIE instruction is provided,
both the mean and the variance degrade in tandem.

\subsubsection{Evaluator Reliability and Manual Validation}
\label{sec:evaluator}

\paragraph{Stochastic variation across five evaluation runs.}
The LLM judge (Opus~4.7) operates at non-zero generation temperature, so
independent evaluations of the same question--answer pair are not deterministic;
averaging five independent runs per pair is the manuscript's design choice for
absorbing this evaluator-side noise. The per-question SD across the five runs
quantifies how large that noise is. For the With~Guide condition the mean
per-question evaluator SD was 0.46 (median 0.50, max 1.30) on TogoMCP totals
and 0.94 (median 0.89, max 1.79) on baseline totals, on the 4--20 score scale;
17 of 50 TogoMCP questions had identical totals across all five runs. Across
all four ablation conditions pooled (n~=~400 condition$\times$question$\times$arm
cells), the mean evaluator SD was 0.79. Averaging across the five evaluator
runs per cell reduces this raw evaluator noise to approximately
$0.79/\sqrt{5} \approx 0.35$, well below both the between-question SD of the
mean $\Delta$ across 50 questions (1.90) and the across-condition $\Delta$
gap ($\sim$0.5 points). The standard error of the
mean $\Delta$ across the 50 questions is therefore approximately
$1.90/\sqrt{50}\approx 0.27$---the appropriate scale against which to interpret
the +3.45-point With~Guide improvement. Evaluator stability varies
systematically by question type: yes/no and choice questions have the lowest
mean per-question $\Delta$-SD across the five runs (0.74 and 0.66
respectively), summary questions an intermediate value (0.99), and factoid
and list questions the highest between-run variance (1.41 and 1.22),
reflecting the larger information surface on which the judge can disagree.

\paragraph{Manual validation by three domain-expert co-authors.}
To provide a human reference against which to interpret the LLM judge, a
stratified random subset of 20 questions (four per question type) was
re-evaluated manually by three domain-expert co-authors. Each annotator
completed all 20 blinded A/B pairs independently, without inspecting the
LLM-judge output. Each annotator's mean $\Delta$ confirms the system's
benefit with high statistical significance, but the absolute magnitude of the
improvement varies between annotators
(Table~\ref{tab:manual_per_annotator}): all three identify a large effect
with Cohen's $d$ ranging from 0.90 to 1.52, all $p \leq 0.002$, and a
consistent direction of improvement (win/tie/loss combined: 47/4/9 across
the 60 question-annotator pairs).
The single composite reference obtained by averaging the three annotators'
scores per question yields a manual baseline total of $11.28 \pm 3.15$, a manual
TogoMCP total of $16.40 \pm 2.08$, and a manual $\Delta$ of $+5.12 \pm 3.82$
(paired Cohen's $d = 1.34$, Wilcoxon $p = 2.0 \times 10^{-4}$; win/tie/loss
18/1/1).
On the same 20 questions, the LLM judge's five-run mean $\Delta$ was
$+3.48 \pm 2.15$ ($d = 1.62$; win/tie/loss 18/1/1). All three independent
human annotators thus identified absolute improvements larger than the
LLM judge but in the same effect-size class and with the same statistical
conclusion: TogoMCP delivers a significant, large improvement over the
no-tool baseline.

\begin{table*}[t]
\caption{Per-annotator and composite manual evaluation on the 20-question subset (vs. their
respective baseline answer on the same question), compared with the LLM judge's five-run mean
on the same subset.}
\label{tab:manual_per_annotator}
\centering
\begin{tabular}{lcccc}
\hline
Reference & Baseline & TogoMCP & $\Delta$ & Cohen's $d$ \\
\hline
Annotator A      & $10.25 \pm 3.51$ & $16.80 \pm 2.91$ & $+6.55 \pm 4.31$ & 1.52 \\
Annotator B      & $11.65 \pm 5.02$ & $17.35 \pm 1.98$ & $+5.70 \pm 5.83$ & 0.98 \\
Annotator C      & $11.95 \pm 1.99$ & $15.05 \pm 2.86$ & $+3.10 \pm 3.46$ & 0.90 \\
Mean of three    & $11.28 \pm 3.15$ & $16.40 \pm 2.08$ & $+5.12 \pm 3.82$ & 1.34 \\
LLM judge (5-run mean) & $14.89 \pm 1.59$ & $18.37 \pm 2.07$ & $+3.48 \pm 2.15$ & 1.62 \\
\hline
\end{tabular}
\end{table*}

\paragraph{Inter-annotator agreement.}
Reliability across the three independent human annotators was moderate at the
level of individual ratings and substantially higher for the composite
(mean-of-three) reference, the configuration used in the subsequent
LLM-judge comparison.
On the 40 individual score pairs (20 questions $\times$ 2 answers each),
the single-rater intraclass correlation~\cite{shrout1979icc} was
ICC(2,1)~=~$0.675$ (``moderate'' by the Koo--Li
benchmarks~\cite{koo2016icc}), rising to ICC(2,$k$=3)~=~$0.862$ (``good'')
for the average of the three raters; Krippendorff's $\alpha$ (interval) on the
same 40 pairs was $0.670$.
On the 20 per-question $\Delta$ values the agreement was lower,
ICC(2,1)~=~$0.461$ and ICC(2,$k$=3)~=~$0.719$ ($\alpha = 0.432$),
reflecting the higher variance that arises from differencing two noisier
ratings.
Pairwise Pearson correlations on totals were $r = 0.771$ (A--B), $0.707$
(A--C), and $0.675$ (B--C); pairwise sign-agreement on per-question $\Delta$
was 13--15 out of 20.
The inter-annotator gap is attributable mainly to a baseline-leniency
difference: Annotator~B rated baseline answers $+1.40$ points higher than
Annotator~A on average, while their TogoMCP scores differed by only $+0.55$;
Annotator~C used a narrower overall score range ($[9, 19]$ versus $[5, 20]$
for Annotators~A and~B) and identified four questions on which TogoMCP
underperformed (versus zero for Annotator~A and five for Annotator~B).
Despite these individual-rater differences, the average-of-three reference
is statistically reliable (ICC(2,$k$=3)~=~$0.862$ on totals,
$0.719$ on per-question $\Delta$), justifying its use as a composite human
baseline against which to compare the LLM judge.

\paragraph{Agreement between manual and LLM-judge scores.}
Across the 40 individual score pairs, the Pearson correlation between the
mean-of-three manual scores and the LLM-judge totals was $r = 0.908$
($p < 10^{-15}$; Spearman $\rho = 0.902$); restricted to the 20
per-question $\Delta$ values, $r = 0.765$
($p = 8.3 \times 10^{-5}$; Spearman $\rho = 0.817$).
Individual annotator correlations with the LLM judge bracket this composite
result: $r$ on totals~=~$0.873$ (A), $0.747$ (B), and $0.869$ (C);
$r$ on per-question $\Delta$~=~$0.768$ (A), $0.476$ (B), and $0.775$ (C).
The direction of the per-question $\Delta$ (TogoMCP wins, ties, or loses)
agreed between the mean-of-three reference and the LLM judge on 16 of
20 questions; sign-agreement on the same comparison for individual
annotators was 17/20 (A), 13/20 (B), and 15/20 (C).
Per-dimension agreement was strongest on Recall (mean-of-three vs.\ LLM
$r = 0.750$ on per-question $\Delta$; mean $\Delta$
$+1.80$ vs.\ $+2.39$ on the 1--5 scale) and Precision
($r = 0.729$; $+1.63$ vs.\ $+1.00$).
The two style dimensions showed substantially lower agreement:
Non-redundancy ($r = 0.426$; mean $\Delta$ $+1.12$ vs.\ $+0.07$) and
Readability ($r = 0.044$; mean $\Delta$ $+0.57$ vs.\ $+0.02$).
The LLM judge thus tracks the human consensus closely on Recall and
Precision---the two dimensions that carry the bulk of the measured
improvement---while systematically attenuating the human-perceived
advantage of TogoMCP on the style dimensions.
The three-annotator pass therefore supports the LLM-judge ranking on the
dimensions where the system's benefit is concentrated, and bounds the
direction of bias on the dimensions where it is not.

\section{Discussion}\label{sec4}

The benchmark results show that an LLM augmented with MCP-mediated tools can substantially outperform an unaided LLM for natural language
querying of RDF knowledge graphs ($\Delta = +3.45$, Cohen's $d = 1.82$),
and that this improvement is robust across all tested component configurations. We organize
the discussion around four themes: the role of schema context, the dynamics of the two-stage hybrid workflow, practical
cost--performance trade-offs, and current limitations with directions for
future work.

\subsection{Schema context as the primary marginal contributor}

The ablation study reveals that all four experimental conditions---With~Guide,
MIE-Instr, No-Instr, and No~MIE---deliver large, statistically significant
improvements over the no-tool baseline ($d = 1.19$--$1.82$, all $p < 0.001$),
demonstrating that TogoMCP's benefits are robust to component removal.
Within this picture, MIE files emerge as the primary source of marginal
gain: the No~MIE condition partially compensates through iterative schema
exploration---using \toolname{get\_graph\_list} to obtain the named-graph
URI required by mandatory \texttt{FROM} clauses, then empirically
discovering predicates through repeated \toolname{run\_sparql} calls
(per-question counts and the resulting deficit reported in
section~``\nameref{sec:ablation}'')---but this strategy is insufficient
for databases whose RDF structures cannot be inferred from endpoint
introspection alone (e.g., blank-node phenotypes in AMR~Portal,
organism hierarchies in BacDive).

Providing MIE files together with a single system-prompt instruction to use them (the MIE-Instr condition) recovered the full benefit of the elaborate Usage Guide protocol on the mean per-question improvement
($\Delta = +3.46$ vs.\ $+3.45$; two-sided Wilcoxon $p = 0.877$ for the difference; 95\% bootstrap CI $[-0.40,\;+0.41]$). 
The Usage Guide's additional guidance on workflow ordering, SPARQL budgets, and interleaving
warnings contributed no measurable improvement on the mean beyond what the MIE instruction alone conferred.
It does, however, narrow the spread of outcomes: with the Usage Guide the per-evaluation
loss rate falls to 1.6\% (4/250), versus 4.8\% under MIE-Instr (Fisher exact one-sided $p = 0.036$)
and 6.0\% under No-Instr ($p = 0.009$), and the between-question SD of mean $\Delta$ contracts
from 2.71 (No-Instr) and 2.21 (MIE-Instr) to 1.90 (With~Guide; Levene $p = 0.005$ vs.\ No-Instr).
A plausible reading is that the MIE instruction acts as an implicit early-exit cue---once the
agent has loaded concrete worked examples from the MIE file, the need for prolonged exploratory
SPARQL is reduced---while the Usage Guide's procedural rules add a secondary insurance against
the rarer pathological workflows that survive the MIE-instruction route.
This result has a practical implication:
for similar tool-augmented LLM systems~\cite{emonet2024sparql,zahera2024cotsparql,jin2024genegpt}, investing in high-quality,
concise schema documentation delivered at query time is likely to be far
more impactful than investing in complex behavioral protocols.

The success of MIE files can be understood as a form of dynamic
in-context learning. Rather than relying on the LLM's pre-trained (and
often inaccurate) knowledge of RDF vocabularies, MIE files inject
precise, database-specific structural information---shape expressions,
example queries, anti-patterns---directly into the context window at the
point of need, as illustrated by the \toolname{cco:mechanismOfAction}
example in section~``\nameref{sec3}''. This finding is consistent with
broader observations in the LLM literature that retrieval-augmented
approaches outperform pure parametric memory for tasks requiring
domain-specific factual knowledge~\cite{lewis2020rag}.

A qualitative inspection of per-question score differences across conditions
suggests that two MIE sections carry the irreplaceable residual value:
\toolname{sparql\_query\_examples} (concrete working queries the LLM can
adapt; 21\% of MIE content) and \toolname{cross\_database\_queries}
(multi-\textsc{graph} query idioms for co-querying databases that share
the same SPARQL endpoint, e.g.\ UniProt + Rhea on the SIB endpoint; 9\%). Both lack
any architectural substitute outside the MIE file itself. By contrast,
\toolname{shape\_expressions} (correct predicate names and IRI patterns)
is partially substituted by \toolname{get\_graph\_list} (whose system-graph
filtering and database-name relevance ranking are described in
section ``\nameref{subsec1}'')
plus trial-and-error SPARQL iteration, and \toolname{schema\_info} is
consumed server-side by \toolname{find\_databases} before the LLM ever
reads it.

This subcomponent ranking is corroborated by two patterns at the
question-type and database levels. By question type, multi-database
synthesis tasks---summary
($\Delta_{\mathrm{WG}}-\Delta_{\mathrm{NoMIE}} = +0.70$) and choice
(+1.48)---show the largest residual No~MIE deficit, whereas factoid
($-0.52$) and list ($-0.40$) types, where direct retrieval substitutes
are sufficient, show No~MIE matching or exceeding With~Guide. By
database, the largest With~Guide advantages over No~MIE occur on
questions targeting BacDive ($\Delta = +5.4$), PubTator ($\Delta =
+3.6$--$+5.0$), and complex AMR~Portal phenotype queries ($\Delta =
+2.8$), all of which require niche database idioms or schema details not
reachable through endpoint introspection within the SPARQL budget. The
two With~Guide failure cases (questions~044 and~021), discussed in
detail under section~``\nameref{subsec:qtype-discussion}'', reflect
entity-resolution and response-style errors rather than schema-vocabulary
gaps that MIE context could address. A formal subcomponent ablation is
left as a dedicated future study.

These findings resonate with, and extend, recent related work.
SPARQL-LLM~\cite{smeros2025sparqlllm}, the most closely related system,
also relies on ShEx schemas and example queries but retrieves them
dynamically via embedding similarity from a vector index, whereas
TogoMCP delivers a curated, per-database MIE document in its entirety.
Our ablation result---that removing MIE files produces a modest but
consistently-directed reduction in per-question improvement
(two-sided $p = 0.067$, with 90\% bootstrap CI excluding zero)---suggests that comprehensive, editorially
reviewed schema context may be more effective than similarity-retrieved
fragments, at the cost of manual curation effort.
Rangel et~al.~\cite{rangel2024sparqlgen} independently observed that
semantic clues in SPARQL (meaningful variable names, inline comments)
boost fine-tuned model performance by 33\%; the anti-pattern sections
and annotated query examples in MIE files serve an analogous role in
the zero-shot setting, steering the LLM away from hallucinated
predicates without any training.
Ali et~al.~\cite{ali2026ontologykg} confirmed the same
principle in a clinical setting: an ontology-grounded knowledge graph
eliminated hallucinations that standalone LLMs produced, paralleling the
contrast between our With~MIE and No~MIE conditions.
Taken together, these converging results across fine-tuning, RAG, and
tool-augmented paradigms reinforce the general principle that explicit
structural context---whether injected via training data enrichment,
retrieved schema fragments, or curated MIE files---is the primary
determinant of LLM accuracy on knowledge-graph queries.

\subsection{Workflow ordering and the two-stage hybrid approach}

The intended two-stage workflow---entity resolution via external APIs
followed by SPARQL graph exploration---is the protocol the Usage Guide
prescribes, and the evaluation runs show that the system follows it
on the majority of questions (workflow-pattern statistics reported in
section~``\nameref{sec:toolusage}''). The short-circuit paths
(MIE-only entity discovery, or NCBI-E-utilities-only retrieval) score
equally well or slightly better than the full pipeline---an artefact of
question difficulty distribution, since the easier questions are
typically the ones for which the MIE file or a structured NCBI lookup
is self-sufficient---but the practical implication holds: as MIE files
are enriched with more comprehensive entity IRIs and example patterns,
the search stage can become less critical, reducing both latency and
the risk of compounding errors.

Within the search stage itself, structured lookup tools outperformed
text-based entity-search APIs by approximately 1--2 points on the 4--20
scale (per-tool means reported in section~``\nameref{sec:toolusage}'').
The gap is modest but the directional preference for structured ID
resolution over free-text search is consistent across all tested
categories, and future protocol iterations should continue to prioritize
structured lookup wherever it is available.

\subsection{Tool call economy and cost--performance trade-offs}

A consistent finding across all conditions was the negative correlation
between tool call volume and answer quality (Spearman $\rho = -0.44$,
Pearson $r = -0.28$). The optimal range was 5--9 tool calls per question
(mean score 19.1); beyond 15 calls, scores fell to 16.7. A similar
pattern held for SPARQL invocations: questions with 0--2
\toolname{run\_sparql} calls averaged 19.2--20.0, whereas those issuing
ten or more dropped to 17.1. Excessive tool chaining does not reflect
thoroughness but rather the system struggling to recover from an
incorrect initial approach---a behavior most pronounced in the
\textbf{No-Instr} condition, where 48\% of questions required 18 or
more tool calls (versus 14\% under \textbf{With~Guide}).

The practical costs are non-trivial: mean latency of 137\,s
(17.4$\times$ baseline) and the mean cost of \$0.38 per question
(70$\times$ baseline). However, these averages obscure an important
pattern. The 15 questions with the largest improvements ($\Delta \geq 5$)
averaged a 12.7$\times$ time ratio, while the 10 worst-performing
questions averaged 21.7$\times$. The cost--benefit ratio is most
favorable precisely for the queries where TogoMCP provides the greatest
value---those requiring database-specific factual content that the LLM
alone cannot produce. The current Usage Guide directly addresses this with an implemented early-exit
rule: upon reaching two consecutive SPARQL calls without convergence, the
protocol mandates halting and either simplifying the query, switching to a
search tool, or synthesizing from partial results---rather than continuing
to accumulate cost.

\subsection{Performance variation across question types}
\label{subsec:qtype-discussion}

The benefit of TogoMCP was strongly modulated by question type. Yes/no
questions showed the largest gain ($\Delta = +4.22$, 100\% win rate),
followed by factoid ($+3.82$, 96\%/0\%), list ($+3.58$, 90\%/4\%), and
choice ($+3.20$, 96\%/0\%) questions---types with precise, verifiable
answers, consistent with the system's strength in retrieving specific
facts from structured databases. Summary questions showed the smallest
gain ($+2.44$, 90\% win rate, 4\% loss rate), reflecting the difficulty
of multi-dimensional synthesis across several databases, where each
integration step introduces opportunities for error accumulation and
where the baseline's hedged, general-knowledge answers can remain
competitive despite lacking direct database evidence. The reduction
relative to other types is now modest, however: even on summary
questions TogoMCP wins on 90\% of evaluations.

The set of questions on which TogoMCP underperformed has shrunk to two:
question~044 (a list question on glycan classification, $\Delta = 0.0$;
vocabulary mismatch between the GlyCosmos and GlyConnect curation
scopes) and question~021 (a summary question on the proteasome
landscape, $\Delta = -0.2$; evaluator-penalized verbosity). Both
failure modes are addressable: question~044 requires richer
cross-vocabulary mapping (for example, inclusion of GlyConnect
predicates in the GlyCosmos MIE entries), and question~021 reflects an
interaction between the model's multi-database synthesis behaviour and
the LLM judge's preference for concise prose, rather than a deficiency
in the SPARQL retrieval itself.

The five benchmark question types---yes/no, factoid, list, summary, and
choice---represent the core of factual biological querying but do not exhaust
the range of queries that life-science researchers direct at RDF knowledge
graphs in practice. Three further query patterns deserve particular attention.
\textit{Hypothesis-generation queries} ask the system to integrate
multi-database evidence to support or refute a biological model: for example,
mapping disease-associated proteins to their curated pathways and approved
drug targets to assess mechanistic coherence.
\textit{Multi-hop cross-database reasoning} chains identifier conversions
across three or more endpoints in a single session---a pattern qualitatively
more demanding than the two-hop cross-endpoint workflows that already account
for the ten worst benchmark failures.
\textit{Negative-existence queries} ask the system to confirm that a specific
combination of properties does \textit{not} appear in any curated database
entry---requiring exhaustive enumeration rather than selective retrieval.

A detailed illustration of the first two patterns is provided in Supplementary
File~1: a multi-scale Alzheimer's disease analysis session in which TogoMCP
anchors the disease to standardized identifiers across MONDO, MeSH, and DOID;
retrieves Swiss-Prot-reviewed AD-associated proteins from UniProt via SPARQL;
converts accessions to PDB, NCBI Gene, and ChEMBL target identifiers via
\toolname{togoid\_convertId}; queries Reactome for curated CDK5 and
amyloid-aggregation pathways; and retrieves approved therapeutics from
ChEMBL---spanning six databases across four SPARQL endpoints in a single
coherent session. These open-ended, multi-step session types were excluded
from the formal benchmark because their scope makes LLM-judge scoring less
reliable than for the bounded question types evaluated here; the 50-question
benchmark therefore provides a conservative lower bound on the system's
performance across the full breadth of life-science queries researchers are
likely to pose.

\subsection{Limitations}

Several limitations should be acknowledged. First, the principal evaluation
channel is an LLM judge (Claude Opus 4.7) rather than human expert assessment,
which may introduce systematic biases. A three-annotator manual validation on a
20-question subset (see section ``\nameref{sec:evaluator}'') shows strong
rank-order agreement between the mean-of-three human reference and the LLM
judge (Pearson $r = 0.908$ on individual totals, $r = 0.765$ on per-question
$\Delta$, with direction agreement on 16 of 20 questions); the LLM judge tracks
the human consensus closely on Recall and Precision---the two dimensions that
carry the bulk of the measured improvement---while substantially attenuating
the human-perceived advantage of TogoMCP on the style dimensions of
non-redundancy and readability.

Three caveats temper this conclusion. (i)
Reliability across the three annotators was moderate at the single-rater level
(ICC(2,1)~=~$0.675$ on totals, $0.461$ on per-question $\Delta$) and rose to
``good'' only after averaging the three raters (ICC(2,$k$=3)~=~$0.862$ and
$0.719$ respectively), reflecting genuine individual differences in scoring
calibration that are absorbed but not eliminated by the composite reference.
(ii) Three of the five question types (yes/no, choice, list) require the
annotator to integrate three long text artefacts (the ideal answer and two
candidate answers) per question, a cognitive load that risks rewarding
superficially fluent responses; this pattern is visible in the smaller
relative $\Delta$ on yes/no and choice questions for the most lenient
annotator. (iii) Annotators reported greater difficulty in calibrating
Recall and Precision on choice and list questions, where the expected
answer surface varies more between questions than on yes/no or factoid types,
and greater confidence on questions within their own primary research
domains than on those outside it. Each of these factors limits the
resolution of the manual validation, but none reverses its direction:
three independent expert annotators each identified a large, statistically
significant improvement, and the LLM judge ranks questions in the same
order as the human consensus.

Second, the benchmark of 50 questions, while carefully designed to span five
question types and the 23 databases supported at the time of benchmark
creation, represents a limited sample of the possible query space;
characterising the 5 databases added during revision through the benchmark
remains future work.

Third, the system was evaluated exclusively with the Claude family (Sonnet 4.5
and Opus 4.7); generalizability to other model families remains untested. The
MIE file format is plain-text YAML with no Claude-specific features, and the
core mechanism---delivering structured schema context at inference time---is
consistent with gains reported in fine-tuning~\cite{rangel2024sparqlgen} and
RAG-based~\cite{smeros2025sparqlllm} paradigms, suggesting the approach is
not inherently model-family-dependent; systematic cross-model evaluation is a
committed direction for future work.

Fourth, the MIE files were created semi-automatically with manual review,
and their quality directly determines system performance---scaling this
process to additional databases will require more automated validation
pipelines.

Fifth, the benchmark deliberately avoids entities for which name-to-identifier
resolution would be ambiguous even for domain experts---cases where two
curators might legitimately disagree on the correct database entry, such as
polysemous gene symbols with conflicting cross-species annotations or chemical
names with multiple structurally distinct database entries. Benchmark
questions were instead designed to have a single defensible correct
resolution, so that evaluation scores reflect SPARQL reasoning quality rather
than unresolvable naming ambiguity. Edge cases requiring more nuanced
handling of such conflicts are reserved for future evaluation.

Finally, the current system does not exploit cross-endpoint JOIN queries
natively. The 28 supported databases are distributed across eight
SPARQL endpoints; although these endpoints do technically support SPARQL
1.1 \texttt{SERVICE} federation, our preliminary testing found such
federated queries to be highly unreliable in practice---frequent
timeouts, intermittent failures, and unpredictable performance even on
superficially simple joins---making them unsuitable as a
production-quality query mechanism. This operational hurdle is a concrete
instance of a broader systemic challenge in distributed bioinformatics:
the FAIR principles~\cite{wilkinson2016fair} call for data to be
Interoperable across resources, but in practice Interoperability at the
level of a single, federated query is difficult to guarantee even when
each constituent endpoint is independently FAIR-compliant, since
federation reliability depends on infrastructure and protocol behaviour
that lie outside any individual database's control. TogoMCP's sequential
bridging strategy is therefore best understood as a pragmatic
workaround for a standards-compliance gap rather than a permanent
substitute for reliable federation. TogoMCP therefore answers questions
that span databases on different endpoints through a sequential
multi-query workflow: the agent retrieves
identifiers from one endpoint and passes them as a \texttt{VALUES} clause to a subsequent
query on a second endpoint. This introduces a specific error-propagation risk: if the first
query returns an incomplete identifier set---for example, because a cross-reference link
(\texttt{rdfs:seeAlso}) is absent from a UniProt entry, or because TogoID has no mapping
for a particular entity---the downstream query receives a silently truncated
\texttt{VALUES} clause and returns a plausible but incorrect count, with no error raised
to alert the user.

As a concrete example, one benchmark question asks which human chromosome harbours the
most cardiomyopathy-associated protein-coding genes. Answering it requires the agent to
retrieve all reviewed UniProt proteins annotated with cardiomyopathy from the SIB endpoint,
extract their NCBI Gene cross-references via \texttt{rdfs:seeAlso} links, and pass those
gene identifiers to the NCBI endpoint for chromosomal counting. Any UniProt entry lacking a
curated \texttt{rdfs:seeAlso} link to NCBI Gene is silently excluded from the downstream
count, potentially misidentifying the leading chromosome.

Quantitatively, 42 of the 50 benchmark questions (84\%) involve databases on different
SPARQL endpoints and therefore depend on this sequential bridging pattern.
\toolname{togoid\_convertId} was invoked in 9 of 50 questions (18\% of the benchmark);
its mean score (18.27) is slightly below the overall mean (18.55), and the two
worst-performing questions (q044 and q021, discussed in
section~``\nameref{subsec:qtype-discussion}'') both involve cross-database
integration challenges. Improving the reliability of the sequential
bridging pattern through pre-flight identifier coverage checks and
intermediate result validation is a priority for future system hardening.

\subsection{Future directions}

Several avenues for improvement possibly follow from the results.
Enriching MIE files with more comprehensive entity IRI inventories and
common query templates could reduce dependence on the search stage,
improving both latency and accuracy. Implementing automatic workflow
restart upon detection of the reversed (SPARQL~$\rightarrow$~search) pattern could eliminate a significant source of poor performance.
The current Usage Guide already encodes early-exit and question-type routing rules;
future work could expose these as explicit software-level controls to guarantee
adherence independent of the LLM's behavioral compliance. Evaluation with
human domain experts would strengthen confidence in the system's
biological utility. Long-term sustainability of the MIE file collection is itself a
data-governance concern: as underlying ontologies and endpoint schemas
evolve, a MIE file can silently drift out of sync with the live RDF
structure it describes. At present, updates to the RDF Portal are detected
through periodic manual review, and the corresponding MIE files are revised
accordingly; automating this update-detection step is a priority for future
work, for example via a monitoring pipeline that periodically reissues each
MIE file's \toolname{sparql\_query\_examples} against the live endpoint and
flags query failures or schema-shape mismatches for expert review,
extending the validation already performed at onboarding
(section~``\nameref{subsec2}'') into a continuous, scheduled process
rather than a periodic manual one. Finally, as MCP adoption grows, interoperability
with additional MCP servers (e.g., for clinical trial data) could extend the system's coverage without architectural
changes.
\section{Conclusion}\label{sec5}

This study demonstrates that a natural-language cross-database query
system for the RDF Portal is feasible when the LLM is treated as a
protocol-driven inference engine orchestrating specialized tools via MCP.
The system achieved a large improvement over an unaided baseline (Cohen's
$d = 1.82$), with gains concentrated in information recall and precision,
and win rates exceeding 80\% for question types with precise, verifiable
answers. The ablation study found that all component configurations
deliver significant improvements, with MIE schema files as the primary
marginal contributor to the mean and a one-line instruction to use them
recovering the same mean-score benefit as the elaborate behavioural
protocol; the procedural protocol contributes a smaller but complementary
benefit by narrowing outcome variance and reducing the per-evaluation loss
rate roughly threefold.

These findings point to a general design principle for tool-augmented LLM
systems over structured knowledge bases: concise, dynamically delivered
schema context is the highest-leverage component for mean performance,
while procedural orchestration plays a distinct, complementary role in
managing the worst case. Combined with the two-stage hybrid workflow
---structured entity resolution followed by schema-guided SPARQL---this
architecture substantially lowers the barrier to querying complex
biological knowledge graphs, providing researchers with a transparent and
verifiable platform for evidence-based discovery. Future work will focus
on enriching the MIE file coverage, validating the system with human
domain experts, and extending interoperability to additional MCP-connected
data sources.

\section{Supplementary data}
%Supplementary data are available at \textit{Database} Online.
\textbf{Supplementary File~1} is a multi-scale Alzheimer's disease analysis document
generated using TogoMCP, illustrating hypothesis-generation and multi-hop
cross-database reasoning across six databases and four SPARQL endpoints.\\
\textbf{Supplementary Table~S1} provides per-question score deltas across all four
ablation conditions for all 50 benchmark questions (section ``\nameref{sec:ablation}'', Table~\ref{tab:ablation}).\\
\textbf{Supplementary Table~S2} provides the distribution of per-question $\Delta$
values across the four conditions, the pairwise statistical tests (Wilcoxon
signed-rank, Fisher exact loss-rate, Levene variance) with bootstrap
confidence intervals, and the per-condition loss summary with the
identities of all net-loss questions (section ``\nameref{sec:ablation}'').

\section{Competing interests}
No competing interest is declared.

\section{Author contributions statement}
A.R.K. and Y.Y. conceived the experiments. 
A.R.K. and Y.Y. implemented the TogoMCP system.
A.R.K. and S.B.L. implemented the benchmark evaluation scripts.
A.R.K. conducted the experiments.
A.R.K., Y.Y., and T.F. performed the manual evaluation of the 20-question subset.
A.R.K., Y.Y., S.B.L., T.F., and J.E.L.G. analysed the results.
A.R.K. and Y.Y. wrote the manuscript.
A.R.K., Y.Y., S.B.L., T.F., and J.E.L.G. reviewed the manuscript.

\section{Acknowledgments}
A.R.K. thanks Anastasios Nentidis for helping create BioASQ-inspired~\cite{tsatsaronis2015bioasq} QA sets, and
Shuichi Kawashima, Toshiaki Katayama, Issaku Yamada, Jin-Dong Kim, Yuki Moriya, and Yuna Oikawa for valuable feedback.
We also acknowledge and thank the participants of the DBCLS BioHackathon 2025 (BH25), with whom several of the authors had fruitful discussions and gained deeper insights into this work.
 

\section{Funding}
This work was supported by the MEXT National Life Science Database Project (NLDP) (grant number JPNLDP202401) and the Life Science Database Integration Project, NBDC of Japan Science and Technology Agency. The project was also partially supported by the Asturias regional project (grant number SEK-25-GRU-GIC-24-089) and by the Spanish National Research Agency (grant number NAC-ES-PUB-ASV-2025, PID2024-157010OB-I00).

\section{Data availability}
\begin{unlist}
    \item The remote TogoMCP server is available at \url{https://togomcp.rdfportal.org/}.
\item The source code, including the benchmark questions and results, used in this work is available at Zenodo: \url{https://doi.org/10.5281/zenodo.20076385} (the latest code at \url{https://github.com/dbcls/togomcp}).
\end{unlist}
%\bibliographystyle{plain}
%\bibliography{reference}

\begin{thebibliography}{99}

\bibitem{cyganiak2014rdf}
Cyganiak, R., Wood, D. and Lanthaler, M.
{RDF} 1.1 Concepts and Abstract Syntax.
{W3C Recommendation}, 2014.
\url{https://www.w3.org/TR/rdf11-concepts/}.

\bibitem{uniprot2025}
{The UniProt Consortium}.
{UniProt}: the Universal Protein Knowledgebase in 2025.
{\em Nucleic Acids Res} 2025;{\bf 53}:D609--D617.
\url{https://doi.org/10.1093/nar/gkae1010}.

\bibitem{kawashima2018rdfportal}
Kawashima, S., Katayama, T., Hatanaka, H., Kushida, T. and Takagi, T.
{NBDC} {RDF} portal: a comprehensive repository for semantic data in life sciences.
{\em Database} 2018;{\bf 2018}:bay123.
\url{https://doi.org/10.1093/database/bay123}.

\bibitem{zdrazil2024chembl}
Zdrazil, B., Felix, E., Hunter, F. {\em et~al.}
The {ChEMBL} Database in 2023: a drug discovery platform spanning multiple bioactivity data types and time periods.
{\em Nucleic Acids Res} 2024;{\bf 52}:D1180--D1192.
\url{https://doi.org/10.1093/nar/gkad1004}.

\bibitem{lipscomb2000mesh}
Lipscomb, C.E.
Medical {S}ubject {H}eadings ({MeSH}).
{\em Bull Med Libr Assoc} 2000;{\bf 88}:265--266.

\bibitem{ashburner2000go}
Ashburner, M., Ball, C.A., Blake, J.A. {\em et~al.}
Gene {O}ntology: tool for the unification of biology.
{\em Nat Genet} 2000;{\bf 25}:25--29.
\url{https://doi.org/10.1038/75556}.

\bibitem{harris2013sparql}
Harris, S. and Seaborne, A.
{SPARQL} 1.1 Query Language.
{W3C Recommendation}, 2013.
\url{https://www.w3.org/TR/sparql11-query/}.

\bibitem{brown2020gpt3}
Brown, T., Mann, B., Ryder, N. {\em et~al.}
Language models are few-shot learners.
In: {\em Advances in Neural Information Processing Systems}, Vol.~33, 2020, 1877--1901.
\url{https://doi.org/10.48550/arXiv.2005.14165}.

\bibitem{mialon2023augmented}
Mialon, G., Dess{\`\i}, R., Lomeli, M. {\em et~al.}
Augmented language models: a survey.
{\em Trans Mach Learn Res} 2023.
\url{https://doi.org/10.48550/arXiv.2302.07842}.

\bibitem{pan2024unifying}
Pan, S., Luo, L., Wang, Y. {\em et~al.}
Unifying large language models and knowledge graphs: A roadmap.
{\em IEEE Trans Knowl Data Eng} 2024;{\bf 36}:3580--3599.
\url{https://doi.org/10.1109/TKDE.2024.3352100}.

\bibitem{rangel2024sparqlgen}
Rangel, J.C., Mendes~de~Farias, T., Sima, A.C. {\em et~al.}
{SPARQL} Generation: an analysis on fine-tuning {OpenLLaMA} for Question Answering over a Life Science Knowledge Graph.
In: {\em Proceedings of the 15th International Conference on Semantic Web Applications and Tools for Health Care and Life Sciences (SWAT4HCLS 2024)},
CEUR Workshop Proceedings, Vol.~3890, 2024.
\url{https://ceur-ws.org/Vol-3890/paper-4.pdf}.

\bibitem{emonet2024sparql}
Emonet, V., Bolleman, J., Duvaud, S. {\em et~al.}
{LLM}-based {SPARQL} query generation from natural language over federated knowledge graphs.
{\em arXiv preprint} 2024;arXiv:2410.06062.
\url{https://doi.org/10.48550/arXiv.2410.06062}.

\bibitem{smeros2025sparqlllm}
Smeros, P., Emonet, V., Wang, R. {\em et~al.}
{SPARQL-LLM}: Real-Time {SPARQL} Query Generation from Natural Language Questions.
{\em arXiv preprint} 2025;arXiv:2512.14277.
\url{https://doi.org/10.48550/arXiv.2512.14277}.

\bibitem{doulaverakis2025medical}
Doulaverakis, C., Vassiliou, G., Batsakis, S. {\em et~al.}
{SPARQL} Query Generation Using {LLMs} for Medical Information Retrieval.
In: Curry, E. {\em et~al.} (eds), {\em The Semantic Web: ESWC 2025 Satellite Events}, LNCS, Vol.~15832. Cham: Springer, 2026, 40--44.
\url{https://doi.org/10.1007/978-3-031-99554-5\_8}.

\bibitem{ali2026ontologykg}
Ali, M., Taha, Z. and Morsey, M.M.
Ontology-grounded knowledge graphs for mitigating hallucinations in large language models for clinical question answering.
{\em J Biomed Inform} 2026;175:104993.
\url{https://doi.org/10.1016/j.jbi.2026.104993}.

\bibitem{sayers2024ncbi}
Sayers, E.W., Beck, J., Bolton, E.E. {\em et~al.}
Database resources of the {N}ational {C}enter for {B}iotechnology {I}nformation.
{\em Nucleic Acids Res} 2024;{\bf 52}:D33--D43.
\url{https://doi.org/10.1093/nar/gkad1044}.

\bibitem{kawano2022togoid}
Ikeda, S., Ono, H., Ohta, T. {\em et~al.}
{TogoID}: an exploratory {ID} converter to bridge biological datasets.
{\em Bioinformatics} 2022;{\bf 38}:4194--4199.
\url{https://doi.org/10.1093/bioinformatics/btac491}.

\bibitem{mclaughlin2025ols4}
McLaughlin, J., Lagrimas, J., Iqbal, H. {\em et~al.}
{OLS4}: a new {O}ntology {L}ookup {S}ervice for a growing interdisciplinary knowledge ecosystem.
{\em Bioinformatics} 2025;{\bf 41}:btaf279.
\url{https://doi.org/10.1093/bioinformatics/btaf279}.

\bibitem{kim2019pubdictionaries}
Kim, J.-D. and Wang, Y.
{PubDictionaries}: a public resource of dictionaries for life sciences.
In: {\em Proceedings of the 10th International Conference on Biomedical Ontology (ICBO)}, 2019.

\bibitem{kim2023pubchem}
Kim, S., Chen, J., Cheng, T. {\em et~al.}
{PubChem} 2023 update.
{\em Nucleic Acids Res} 2023;{\bf 51}:D1373--D1380.
\url{https://doi.org/10.1093/nar/gkac956}.

\bibitem{kinjo2017pdbj}
Kinjo, A.R., Bekker, G.-J., Suzuki, H. {\em et~al.}
{P}rotein {D}ata {B}ank {J}apan ({PDBj}): updated user interfaces, resource description framework, analysis tools for large structures.
{\em Nucleic Acids Res} 2017;{\bf 45}:D282--D288.
\url{https://doi.org/10.1093/nar/gkw962}.

\bibitem{gillespie2022reactome}
Gillespie, M., Jassal, B., Stephan, R. {\em et~al.}
The {R}eactome pathway knowledgebase 2022.
{\em Nucleic Acids Res} 2022;{\bf 50}:D687--D692.
\url{https://doi.org/10.1093/nar/gkab1028}.

\bibitem{sib2024sparql}
{SIB Swiss Institute of Bioinformatics RDF Group Members}.
The {SIB} {S}wiss {I}nstitute of {B}ioinformatics {S}emantic {W}eb of data.
{\em Nucleic Acids Res} 2024;{\bf 52}:D44--D51.
\url{https://doi.org/10.1093/nar/gkad902}.

\bibitem{prudhommeaux2014shex}
Prud'hommeaux, E., Labra~Gayo, J.E. and Solbrig, H.
Shape {E}xpressions: an {RDF} validation and transformation language.
In: {\em Proceedings of the 10th International Conference on Semantic Systems}. ACM, 2014, 32--40.
\url{https://doi.org/10.1145/2660517.2660523}.

\bibitem{zheng2023llmjudge}
Zheng, L., Chiang, W.-L., Sheng, Y. {\em et~al.}
Judging {LLM}-as-a-judge with {MT-Bench} and {C}hatbot {A}rena.
In: {\em Advances in Neural Information Processing Systems}, Vol.~36, 2023.
\url{https://doi.org/10.48550/arXiv.2306.05685}.

\bibitem{tsatsaronis2015bioasq}
Tsatsaronis, G., Balikas, G., Malakasiotis, P. {\em et~al.}
An overview of the {BioASQ} large-scale biomedical semantic indexing and question answering competition.
{\em BMC Bioinformatics} 2015;{\bf 16}:138.
\url{https://doi.org/10.1186/s12859-015-0564-6}.

\bibitem{zahera2024cotsparql}
Zahera, H.M., Sherif, M.A. and Ngonga~Ngomo, A.-C.
Generating {SPARQL} from natural language using chain-of-thoughts prompting.
In: {\em Proceedings of the 20th International Conference on Semantic Systems (SEMANTiCS 2024)},
Studies on the Semantic Web, Vol.~60. IOS Press, 2024, 353--368.
\url{https://doi.org/10.3233/SSW240028}.

\bibitem{jin2024genegpt}
Jin, Q., Yang, Y., Chen, Q. {\em et~al.}
{GeneGPT}: augmenting large language models with domain tools for improved access to biomedical information.
{\em Bioinformatics} 2024;{\bf 40}:btae075.
\url{https://doi.org/10.1093/bioinformatics/btae075}.

\bibitem{lee2024glycosmos}
Lee, S., Ono, T., Shiota, M. {\em et~al.}
Updates implemented in version 4 of the {GlyCosmos} {G}lycoscience {P}ortal.
{\em Anal Bioanal Chem} 2025;{\bf 417}:907--919.
\url{https://doi.org/10.1007/s00216-024-05692-0}.

\bibitem{bastian2025bgee}
Bastian, F.B., Gharib, W.H., Hassouni, N. {\em et~al.}
{Bgee} in 2024: focus on curated single-cell {RNA}-seq datasets, and query tools.
{\em Nucleic Acids Res} 2025;{\bf 53}:D878--D885.
\url{https://doi.org/10.1093/nar/gkae1118}.

\bibitem{altenhoff2024oma}
Altenhoff, A.M., Vesztrocy, A.W., Bernard, C. {\em et~al.}
{OMA} orthology in 2024: improved prokaryote coverage, ancestral and extant {GO} enrichment, a revamped synteny viewer and more in the {OMA} {E}cosystem.
{\em Nucleic Acids Res} 2024;{\bf 52}:D513--D521.
\url{https://doi.org/10.1093/nar/gkad1020}.

\bibitem{hauenstein2026brenda}
Hauenstein, J., Jeske, L., J{\"a}de, A. {\em et~al.}
{BRENDA} in 2026: a {G}lobal {C}ore {B}iodata {R}esource for functional enzyme and metabolic data within the {DSMZ} {D}igital {D}iversity.
{\em Nucleic Acids Res} 2026;{\bf 54}:D527--D534.
\url{https://doi.org/10.1093/nar/gkaf1113}.

\bibitem{seal2026hgnc}
Seal, R.L., Braschi, B., Gray, K. {\em et~al.}
Genenames.org: the {HGNC} and {PGNC} resources in 2026.
{\em Nucleic Acids Res} 2026;{\bf 54}:D1098--D1107.
\url{https://doi.org/10.1093/nar/gkaf1229}.

\bibitem{okuda2025jpost}
Okuda, S., Watanabe, Y., Moriya, Y. {\em et~al.}
j{POST} environment accelerates the reuse and reanalysis of public proteome mass spectrometry data.
{\em Nucleic Acids Res} 2025;{\bf 53}:D462--D467.
\url{https://doi.org/10.1093/nar/gkae1032}.

\bibitem{lewis2020rag}
Lewis, P., Perez, E., Piktus, A. {\em et~al.}
Retrieval-augmented generation for knowledge-intensive {NLP} tasks.
In: {\em Advances in Neural Information Processing Systems}, Vol.~33, 2020, 9459--9474.
\url{https://doi.org/10.48550/arXiv.2005.11401}.

\bibitem{shrout1979icc}
Shrout, P.E. and Fleiss, J.L.
Intraclass correlations: uses in assessing rater reliability.
{\em Psychol Bull} 1979;{\bf 86}:420--428.
\url{https://doi.org/10.1037/0033-2909.86.2.420}.

\bibitem{koo2016icc}
Koo, T.K. and Li, M.Y.
A guideline of selecting and reporting intraclass correlation coefficients for reliability research.
{\em J Chiropr Med} 2016;{\bf 15}:155--163.
\url{https://doi.org/10.1016/j.jcm.2016.02.012}.

\bibitem{wilkinson2016fair}
Wilkinson, M.D., Dumontier, M., Aalbersberg, I.J. {\em et~al.}
The {FAIR} Guiding Principles for scientific data management and stewardship.
{\em Sci Data} 2016;{\bf 3}:160018.
\url{https://doi.org/10.1038/sdata.2016.18}.

\end{thebibliography}


%USE THE BELOW OPTIONS IN CASE YOU NEED AUTHOR YEAR FORMAT.
%\bibliographystyle{abbrvnat}
%\bibliography{reference}

\begin{appendices}
\end{appendices}
%%%%%%%%%%%%%%%%%%%%%%%%%%%%%%%%%%%%%%%%%%%%%%%
%%% End of document
%%%%%%%%%%%%%%%%%%%%%%%%%%%%%%%%%%%%%%%%%%%%%%%

\end{document}
